# Supplementary material for: Dichloridobis[2-(1-hydrazinylideneeth­yl)pyrazine-κN 1]zinc
Source: Acta Crystallogr Sect E Struct Rep Online. 2012 Apr 28;68(Pt 5):m710. doi: 10.1107/S1600536812016418 (PMC3344425; doi:10.1107/S1600536812016418)
Supplement: Supplementary file 1 [file e-68-0m710-sup1.cif]

##############################################################################
#                                                                            #
# This CIF contains the data in a paper accepted for publication in          #
# Acta Crystallographica Section E. It conforms to the requirements of       #
# Notes for Authors for Acta Crystallographica Section E, and has been       #
# peer reviewed under the auspices of the IUCr Commission on Journals.       #
#                                                                            #
# Full details of the Crystallographic Information File format               #
# are given in the paper "The Crystallographic Information File (CIF):       #
# a New Standard Archive File for Crystallography" by S. R. Hall, F. H.      #
# Allen and I. D. Brown [Acta Cryst. (1991), A47, 655-685].                  #
#                                                                            #
# The current version of the core CIF dictionary is obtainable from          #
# ftp://ftp.iucr.org/pub/cif_core.dic.                                       #
#                                                                            #
# Software is freely available for graphical display of the structure(s)     #
# in this CIF. For information consult the CIF software page                 #
# http://www.iucr.org/resources/cif/software.                                #
#                                                                            #
# This file may be used for bona fide research purposes within the           #
# scientific community so long as proper attribution is given to the journal # 
# article from which it was obtained.                                        #
#                                                                            #
##############################################################################
data_I
_audit_creation_method     SHELXL-97
_chemical_name_systematic
;
Dichloridobis[2-(1-hydrazinylideneethyl)pyrazine-\k<i>N</i>^1^]zinc
;
_chemical_name_common     ?
_chemical_formula_moiety     'C12 H16 Cl2 N8 Zn'
_chemical_formula_sum     'C12 H16 Cl2 N8 Zn'
_chemical_formula_iupac     '[Zn Cl2 (C6 H8 N4)2]'
_chemical_formula_weight     408.60
_chemical_melting_point     ?
_symmetry_cell_setting     monoclinic
_symmetry_space_group_name_H-M     'P 21/n'
_symmetry_space_group_name_hall     '-P 2yn'
loop_
    _symmetry_equiv_pos_as_xyz
    'x, y, z'
    '-x+1/2, y+1/2, -z+1/2'
    '-x, -y, -z'
    'x-1/2, -y-1/2, z-1/2'
_cell_length_a     8.4289(8)
_cell_length_b     15.1128(14)
_cell_length_c     13.4196(13)
_cell_angle_alpha     90.00
_cell_angle_beta     104.0770(10)
_cell_angle_gamma     90.00
_cell_volume     1658.1(3)
_cell_formula_units_Z     4
_cell_measurement_reflns_used     4411
_cell_measurement_theta_min     2.70
_cell_measurement_theta_max     28.24
_cell_measurement_temperature     296(2)
_cell_special_details     ?
_exptl_crystal_description     block
_exptl_crystal_colour     colourless
_exptl_crystal_size_max     0.20
_exptl_crystal_size_mid     0.18
_exptl_crystal_size_min     0.15
_exptl_crystal_density_diffrn     1.637
_exptl_crystal_density_meas     ?
_exptl_crystal_density_method     'not measured'
_exptl_crystal_F_000     832
_exptl_absorpt_coefficient_mu     1.814
_exptl_absorpt_correction_type     multi-scan
_exptl_absorpt_process_details     '(SADABS; Bruker, 2008)'
_exptl_absorpt_correction_T_min     0.713
_exptl_absorpt_correction_T_max     0.773
_exptl_special_details     ?
_diffrn_ambient_temperature     296(2)
_diffrn_radiation_type     MoK\a
_diffrn_radiation_wavelength     0.71073
_diffrn_radiation_source     'fine-focus sealed tube'
_diffrn_radiation_monochromator     graphite
_diffrn_measurement_device_type     'Bruker APEXII CCD'
_diffrn_measurement_method     '\f and \w scans'
_diffrn_detector_area_resol_mean     ?
_diffrn_reflns_number     11576
_diffrn_reflns_av_R_equivalents     0.0259
_diffrn_reflns_av_sigmaI/netI     0.0290
_diffrn_reflns_theta_min     2.06
_diffrn_reflns_theta_max     28.33
_diffrn_reflns_theta_full     28.33
_diffrn_measured_fraction_theta_max     0.999
_diffrn_measured_fraction_theta_full     0.999
_diffrn_reflns_limit_h_min     -10
_diffrn_reflns_limit_h_max     11
_diffrn_reflns_limit_k_min     -18
_diffrn_reflns_limit_k_max     20
_diffrn_reflns_limit_l_min     -9
_diffrn_reflns_limit_l_max     17
_diffrn_standards_number     0
_diffrn_standards_interval_count     .
_diffrn_standards_interval_time     .
_diffrn_standards_decay_%     ?
_refine_special_details
;
Refinement of <i>F</i>^2^ against ALL reflections. The weighted <i>R</i>-factor
<i>wR</i> and goodness of fit <i>S</i> are based on <i>F</i>^2^, conventional
<i>R</i>-factors <i>R</i> are based on <i>F</i>, with <i>F</i> set to zero for
negative <i>F</i>^2^. The threshold expression of <i>F</i>^2^ >
\s(<i>F</i>^2^) is used only for calculating <i>R</i>-factors(gt) <i>etc</i>.
and is not relevant to the choice of reflections for refinement.
<i>R</i>-factors based on <i>F</i>^2^ are statistically about twice as large
as those based on <i>F</i>, and <i>R</i>- factors based on ALL data will be
even larger.
;
_reflns_number_total     4132
_reflns_number_gt     3456
_reflns_threshold_expression     I>2\s(I)
_refine_ls_structure_factor_coef     Fsqd
_refine_ls_matrix_type     full
_refine_ls_R_factor_all     0.0375
_refine_ls_R_factor_gt     0.0290
_refine_ls_wR_factor_gt     0.0743
_refine_ls_wR_factor_ref     0.0781
_refine_ls_goodness_of_fit_ref     1.026
_refine_ls_restrained_S_all     1.026
_refine_ls_number_reflns     4132
_refine_ls_number_parameters     223
_refine_ls_number_restraints     4
_refine_ls_hydrogen_treatment     mixed
_refine_ls_weighting_scheme     calc
_refine_ls_weighting_details
         'calc w=1/[\s^2^(Fo^2^)+(0.0420P)^2^+0.3057P] where P=(Fo^2^+2Fc^2^)/3'
_atom_sites_solution_hydrogens     geom
_atom_sites_solution_primary     direct
_atom_sites_solution_secondary     difmap
_refine_ls_shift/su_max     0.009
_refine_ls_shift/su_mean     0.000
_refine_diff_density_max     0.423
_refine_diff_density_min     -0.214
_refine_ls_extinction_method     none
_refine_ls_extinction_coef     ?
loop_
    _atom_type_symbol
    _atom_type_description
    _atom_type_scat_dispersion_real
    _atom_type_scat_dispersion_imag
    _atom_type_scat_source
    'C' 'C' 0.0033 0.0016
                         'International Tables Vol C Tables 4.2.6.8 and 6.1.1.4'
    'H' 'H' 0.0000 0.0000
                         'International Tables Vol C Tables 4.2.6.8 and 6.1.1.4'
    'N' 'N' 0.0061 0.0033
                         'International Tables Vol C Tables 4.2.6.8 and 6.1.1.4'
    'Cl' 'Cl' 0.1484 0.1585
                         'International Tables Vol C Tables 4.2.6.8 and 6.1.1.4'
    'Zn' 'Zn' 0.2839 1.4301
                         'International Tables Vol C Tables 4.2.6.8 and 6.1.1.4'
_computing_data_collection     'APEX2 (Bruker, 2008)'
_computing_cell_refinement     'SAINT-Plus (Bruker, 2008)'
_computing_data_reduction     'SAINT-Plus (Bruker, 2008)'
_computing_structure_solution     'SHELXS97 (Sheldrick, 2008)'
_computing_structure_refinement     'SHELXL97 (Sheldrick, 2008)'
_computing_molecular_graphics     'XP in SHELXTL (Sheldrick, 2008)'
_computing_publication_material     'SHELXTL  (Sheldrick, 2008)'
loop_
    _atom_site_type_symbol
    _atom_site_label
    _atom_site_fract_x
    _atom_site_fract_y
    _atom_site_fract_z
    _atom_site_U_iso_or_equiv
    _atom_site_adp_type
    _atom_site_calc_flag
    _atom_site_refinement_flags
    _atom_site_occupancy
    _atom_site_symmetry_multiplicity
    _atom_site_disorder_assembly
    _atom_site_disorder_group
    Zn Zn1 0.79801(2) 0.074400(13) 0.764996(15) 0.03098(8) Uani d . 1 1 . .
    Cl Cl1 0.74457(6) 0.17192(3) 0.89354(4) 0.04074(12) Uani d . 1 1 . .
    Cl Cl2 0.61902(6) -0.03984(4) 0.78802(4) 0.04526(13) Uani d . 1 1 . .
    N N1 1.2922(2) 0.25410(13) 0.75292(16) 0.0535(5) Uani d . 1 1 . .
    N N2 1.00732(17) 0.16076(10) 0.75046(11) 0.0322(3) Uani d . 1 1 . .
    N N3 1.01610(18) 0.01092(10) 0.85368(11) 0.0331(3) Uani d . 1 1 . .
    N N4 1.0037(3) -0.06823(12) 0.89868(16) 0.0478(5) Uani d D 1 1 . .
    H H1N4 1.076(3) -0.0850(16) 0.9461(18) 0.057 Uiso d D 1 1 . .
    H H2N4 0.909(3) -0.0860(17) 0.892(2) 0.057 Uiso d D 1 1 . .
    N N5 0.8091(3) -0.09261(13) 0.44379(15) 0.0533(5) Uani d . 1 1 . .
    N N6 0.82991(18) -0.00119(10) 0.62587(11) 0.0327(3) Uani d . 1 1 . .
    N N7 0.65102(18) 0.14165(10) 0.63190(12) 0.0330(3) Uani d . 1 1 . .
    N N8 0.5788(2) 0.22084(12) 0.64252(16) 0.0473(4) Uani d D 1 1 . .
    H H1N8 0.493(3) 0.2340(17) 0.5969(17) 0.057 Uiso d D 1 1 . .
    H H2N8 0.568(3) 0.2228(17) 0.7042(15) 0.057 Uiso d D 1 1 . .
    C C1 1.1478(3) 0.28105(15) 0.69904(19) 0.0508(5) Uani d . 1 1 . .
    H H1 1.1414 0.3328 0.6607 0.061 Uiso calc R 1 1 . .
    C C2 1.0057(2) 0.23502(12) 0.69773(16) 0.0405(4) Uani d . 1 1 . .
    H H2 0.9065 0.2567 0.6589 0.049 Uiso calc R 1 1 . .
    C C3 1.1533(2) 0.13197(12) 0.80650(14) 0.0329(4) Uani d . 1 1 . .
    C C4 1.2941(2) 0.18004(14) 0.80619(18) 0.0459(5) Uani d . 1 1 . .
    H H4 1.3939 0.1593 0.8451 0.055 Uiso calc R 1 1 . .
    C C5 1.1551(2) 0.05001(13) 0.86525(14) 0.0333(4) Uani d . 1 1 . .
    C C6 1.3119(2) 0.01689(16) 0.93253(16) 0.0478(5) Uani d . 1 1 . .
    H H6A 1.2922 -0.0376 0.9643 0.072 Uiso calc R 1 1 . .
    H H6B 1.3546 0.0600 0.9847 0.072 Uiso calc R 1 1 . .
    H H6C 1.3894 0.0070 0.8919 0.072 Uiso calc R 1 1 . .
    C C7 0.9003(3) -0.12098(14) 0.53299(17) 0.0476(5) Uani d . 1 1 . .
    H H7 0.9594 -0.1731 0.5344 0.057 Uiso calc R 1 1 . .
    C C8 0.9103(3) -0.07594(12) 0.62350(17) 0.0405(4) Uani d . 1 1 . .
    H H8 0.9752 -0.0986 0.6843 0.049 Uiso calc R 1 1 . .
    C C9 0.7363(2) 0.02954(12) 0.53650(14) 0.0321(4) Uani d . 1 1 . .
    C C10 0.7270(3) -0.01761(14) 0.44637(15) 0.0433(5) Uani d . 1 1 . .
    H H10 0.6608 0.0040 0.3854 0.052 Uiso calc R 1 1 . .
    C C11 0.6464(2) 0.11247(12) 0.54143(14) 0.0332(4) Uani d . 1 1 . .
    C C12 0.5611(3) 0.15970(16) 0.44551(17) 0.0542(6) Uani d . 1 1 . .
    H H12A 0.4486 0.1689 0.4459 0.081 Uiso calc R 1 1 . .
    H H12B 0.5671 0.1247 0.3868 0.081 Uiso calc R 1 1 . .
    H H12C 0.6128 0.2159 0.4422 0.081 Uiso calc R 1 1 . .
loop_
    _atom_site_aniso_label
    _atom_site_aniso_U_11
    _atom_site_aniso_U_22
    _atom_site_aniso_U_33
    _atom_site_aniso_U_12
    _atom_site_aniso_U_13
    _atom_site_aniso_U_23
    Zn1 0.02815(12) 0.03323(12) 0.02997(12) -0.00097(8) 0.00402(8) 0.00062(8)
    Cl1 0.0421(2) 0.0393(3) 0.0413(3) 0.00117(19) 0.01106(19) -0.00545(19)
    Cl2 0.0444(3) 0.0473(3) 0.0443(3) -0.0159(2) 0.0113(2) -0.0026(2)
    N1 0.0427(10) 0.0487(11) 0.0738(14) -0.0098(8) 0.0232(10) -0.0013(9)
    N2 0.0295(7) 0.0318(7) 0.0353(8) -0.0001(6) 0.0078(6) -0.0032(6)
    N3 0.0339(8) 0.0326(8) 0.0309(8) 0.0006(6) 0.0044(6) 0.0015(6)
    N4 0.0466(11) 0.0423(10) 0.0485(11) -0.0012(8) -0.0003(9) 0.0142(8)
    N5 0.0660(13) 0.0522(11) 0.0441(11) 0.0055(9) 0.0181(9) -0.0093(8)
    N6 0.0328(8) 0.0319(8) 0.0326(8) 0.0006(6) 0.0064(6) 0.0008(6)
    N7 0.0286(7) 0.0313(7) 0.0390(9) 0.0020(6) 0.0081(6) 0.0001(6)
    N8 0.0458(10) 0.0413(10) 0.0545(11) 0.0136(8) 0.0115(9) 0.0010(8)
    C1 0.0531(13) 0.0376(11) 0.0671(15) -0.0016(9) 0.0250(11) 0.0061(10)
    C2 0.0400(10) 0.0351(10) 0.0466(11) 0.0033(8) 0.0110(8) 0.0030(8)
    C3 0.0275(8) 0.0381(10) 0.0334(9) -0.0009(7) 0.0084(7) -0.0060(7)
    C4 0.0317(10) 0.0515(12) 0.0557(13) -0.0047(9) 0.0130(9) -0.0018(10)
    C5 0.0290(9) 0.0412(10) 0.0284(9) 0.0034(7) 0.0047(7) -0.0043(7)
    C6 0.0331(10) 0.0616(14) 0.0448(12) 0.0089(9) 0.0018(9) 0.0065(10)
    C7 0.0530(13) 0.0399(11) 0.0527(13) 0.0083(9) 0.0185(10) -0.0033(9)
    C8 0.0412(11) 0.0369(10) 0.0432(11) 0.0056(8) 0.0098(9) 0.0018(8)
    C9 0.0300(8) 0.0349(9) 0.0319(9) -0.0030(7) 0.0083(7) 0.0019(7)
    C10 0.0498(12) 0.0462(11) 0.0330(10) 0.0011(9) 0.0079(9) -0.0016(8)
    C11 0.0293(9) 0.0340(9) 0.0343(9) -0.0004(7) 0.0042(7) 0.0054(7)
    C12 0.0656(15) 0.0501(13) 0.0408(12) 0.0119(11) 0.0011(10) 0.0117(9)
_geom_special_details
;
All e.s.d.'s (except the e.s.d. in the dihedral angle between two l.s. planes)
are estimated using the full covariance matrix. The cell e.s.d.'s are taken
into account individually in the estimation of e.s.d.'s in distances, angles
and torsion angles; correlations between e.s.d.'s in cell parameters are only
used when they are defined by crystal symmetry. An approximate (isotropic)
treatment of cell e.s.d.'s is used for estimating e.s.d.'s involving l.s.
planes.
;
loop_
    _geom_bond_atom_site_label_1
    _geom_bond_atom_site_label_2
    _geom_bond_site_symmetry_2
    _geom_bond_distance
    _geom_bond_publ_flag
    Zn1 N3 . 2.1568(15) ?
    Zn1 N7 . 2.1637(15) ?
    Zn1 N2 . 2.2408(15) ?
    Zn1 N6 . 2.2600(15) ?
    Zn1 Cl2 . 2.3620(5) ?
    Zn1 Cl1 . 2.3934(5) ?
    N1 C1 . 1.320(3) ?
    N1 C4 . 1.326(3) ?
    N2 C2 . 1.325(2) ?
    N2 C3 . 1.349(2) ?
    N3 C5 . 1.288(2) ?
    N3 N4 . 1.355(2) ?
    N4 H1N4 . 0.806(19) ?
    N4 H2N4 . 0.827(19) ?
    N5 C7 . 1.326(3) ?
    N5 C10 . 1.333(3) ?
    N6 C8 . 1.322(2) ?
    N6 C9 . 1.348(2) ?
    N7 C11 . 1.283(2) ?
    N7 N8 . 1.366(2) ?
    N8 H1N8 . 0.850(19) ?
    N8 H2N8 . 0.857(18) ?
    C1 C2 . 1.382(3) ?
    C1 H1 . 0.9300 ?
    C2 H2 . 0.9300 ?
    C3 C4 . 1.392(3) ?
    C3 C5 . 1.466(3) ?
    C4 H4 . 0.9300 ?
    C5 C6 . 1.493(3) ?
    C6 H6A . 0.9600 ?
    C6 H6B . 0.9600 ?
    C6 H6C . 0.9600 ?
    C7 C8 . 1.377(3) ?
    C7 H7 . 0.9300 ?
    C8 H8 . 0.9300 ?
    C9 C10 . 1.389(3) ?
    C9 C11 . 1.474(3) ?
    C10 H10 . 0.9300 ?
    C11 C12 . 1.494(3) ?
    C12 H12A . 0.9600 ?
    C12 H12B . 0.9600 ?
    C12 H12C . 0.9600 ?
loop_
    _geom_angle_atom_site_label_1
    _geom_angle_atom_site_label_2
    _geom_angle_atom_site_label_3
    _geom_angle_site_symmetry_1
    _geom_angle_site_symmetry_3
    _geom_angle
    _geom_angle_publ_flag
    N3 Zn1 N7 . . 154.76(6) ?
    N3 Zn1 N2 . . 73.96(6) ?
    N7 Zn1 N2 . . 87.67(5) ?
    N3 Zn1 N6 . . 88.53(6) ?
    N7 Zn1 N6 . . 73.43(6) ?
    N2 Zn1 N6 . . 88.17(5) ?
    N3 Zn1 Cl2 . . 95.08(4) ?
    N7 Zn1 Cl2 . . 101.28(4) ?
    N2 Zn1 Cl2 . . 168.11(4) ?
    N6 Zn1 Cl2 . . 86.94(4) ?
    N3 Zn1 Cl1 . . 99.25(4) ?
    N7 Zn1 Cl1 . . 97.78(4) ?
    N2 Zn1 Cl1 . . 89.67(4) ?
    N6 Zn1 Cl1 . . 171.02(4) ?
    Cl2 Zn1 Cl1 . . 96.76(2) ?
    C1 N1 C4 . . 116.34(18) ?
    C2 N2 C3 . . 117.43(16) ?
    C2 N2 Zn1 . . 129.32(13) ?
    C3 N2 Zn1 . . 113.23(12) ?
    C5 N3 N4 . . 121.17(16) ?
    C5 N3 Zn1 . . 119.41(12) ?
    N4 N3 Zn1 . . 119.40(13) ?
    N3 N4 H1N4 . . 120.3(19) ?
    N3 N4 H2N4 . . 114.6(18) ?
    H1N4 N4 H2N4 . . 120(3) ?
    C7 N5 C10 . . 116.23(18) ?
    C8 N6 C9 . . 117.76(17) ?
    C8 N6 Zn1 . . 128.07(13) ?
    C9 N6 Zn1 . . 113.55(12) ?
    C11 N7 N8 . . 119.22(16) ?
    C11 N7 Zn1 . . 119.93(12) ?
    N8 N7 Zn1 . . 120.38(13) ?
    N7 N8 H1N8 . . 117.0(17) ?
    N7 N8 H2N8 . . 106.8(17) ?
    H1N8 N8 H2N8 . . 114(2) ?
    N1 C1 C2 . . 122.2(2) ?
    N1 C1 H1 . . 118.9 ?
    C2 C1 H1 . . 118.9 ?
    N2 C2 C1 . . 121.55(19) ?
    N2 C2 H2 . . 119.2 ?
    C1 C2 H2 . . 119.2 ?
    N2 C3 C4 . . 119.51(18) ?
    N2 C3 C5 . . 117.46(16) ?
    C4 C3 C5 . . 123.03(17) ?
    N1 C4 C3 . . 122.96(19) ?
    N1 C4 H4 . . 118.5 ?
    C3 C4 H4 . . 118.5 ?
    N3 C5 C3 . . 115.63(15) ?
    N3 C5 C6 . . 124.36(18) ?
    C3 C5 C6 . . 120.01(17) ?
    C5 C6 H6A . . 109.5 ?
    C5 C6 H6B . . 109.5 ?
    H6A C6 H6B . . 109.5 ?
    C5 C6 H6C . . 109.5 ?
    H6A C6 H6C . . 109.5 ?
    H6B C6 H6C . . 109.5 ?
    N5 C7 C8 . . 122.3(2) ?
    N5 C7 H7 . . 118.9 ?
    C8 C7 H7 . . 118.9 ?
    N6 C8 C7 . . 121.45(19) ?
    N6 C8 H8 . . 119.3 ?
    C7 C8 H8 . . 119.3 ?
    N6 C9 C10 . . 119.67(18) ?
    N6 C9 C11 . . 116.67(16) ?
    C10 C9 C11 . . 123.65(17) ?
    N5 C10 C9 . . 122.61(19) ?
    N5 C10 H10 . . 118.7 ?
    C9 C10 H10 . . 118.7 ?
    N7 C11 C9 . . 115.91(15) ?
    N7 C11 C12 . . 123.24(18) ?
    C9 C11 C12 . . 120.81(18) ?
    C11 C12 H12A . . 109.5 ?
    C11 C12 H12B . . 109.5 ?
    H12A C12 H12B . . 109.5 ?
    C11 C12 H12C . . 109.5 ?
    H12A C12 H12C . . 109.5 ?
    H12B C12 H12C . . 109.5 ?
loop_
    _geom_torsion_atom_site_label_1
    _geom_torsion_atom_site_label_2
    _geom_torsion_atom_site_label_3
    _geom_torsion_atom_site_label_4
    _geom_torsion_site_symmetry_1
    _geom_torsion_site_symmetry_2
    _geom_torsion_site_symmetry_3
    _geom_torsion_site_symmetry_4
    _geom_torsion
    _geom_torsion_publ_flag
    N3 Zn1 N2 C2 . . . . 178.63(17) ?
    N7 Zn1 N2 C2 . . . . 16.15(17) ?
    N6 Zn1 N2 C2 . . . . 89.63(17) ?
    Cl2 Zn1 N2 C2 . . . . 155.39(16) ?
    Cl1 Zn1 N2 C2 . . . . -81.65(16) ?
    N3 Zn1 N2 C3 . . . . -3.15(12) ?
    N7 Zn1 N2 C3 . . . . -165.63(13) ?
    N6 Zn1 N2 C3 . . . . -92.15(13) ?
    Cl2 Zn1 N2 C3 . . . . -26.4(3) ?
    Cl1 Zn1 N2 C3 . . . . 96.57(12) ?
    N7 Zn1 N3 C5 . . . . 50.1(2) ?
    N2 Zn1 N3 C5 . . . . 5.20(13) ?
    N6 Zn1 N3 C5 . . . . 93.72(14) ?
    Cl2 Zn1 N3 C5 . . . . -179.49(13) ?
    Cl1 Zn1 N3 C5 . . . . -81.77(14) ?
    N7 Zn1 N3 N4 . . . . -131.82(16) ?
    N2 Zn1 N3 N4 . . . . -176.68(16) ?
    N6 Zn1 N3 N4 . . . . -88.16(15) ?
    Cl2 Zn1 N3 N4 . . . . -1.36(15) ?
    Cl1 Zn1 N3 N4 . . . . 96.35(15) ?
    N3 Zn1 N6 C8 . . . . 23.01(17) ?
    N7 Zn1 N6 C8 . . . . -174.88(17) ?
    N2 Zn1 N6 C8 . . . . 97.01(17) ?
    Cl2 Zn1 N6 C8 . . . . -72.15(16) ?
    N3 Zn1 N6 C9 . . . . -166.32(13) ?
    N7 Zn1 N6 C9 . . . . -4.21(12) ?
    N2 Zn1 N6 C9 . . . . -92.33(13) ?
    Cl2 Zn1 N6 C9 . . . . 98.51(12) ?
    N3 Zn1 N7 C11 . . . . 46.0(2) ?
    N2 Zn1 N7 C11 . . . . 88.76(14) ?
    N6 Zn1 N7 C11 . . . . -0.03(14) ?
    Cl2 Zn1 N7 C11 . . . . -83.36(14) ?
    Cl1 Zn1 N7 C11 . . . . 178.11(14) ?
    N3 Zn1 N7 N8 . . . . -126.06(16) ?
    N2 Zn1 N7 N8 . . . . -83.33(14) ?
    N6 Zn1 N7 N8 . . . . -172.11(15) ?
    Cl2 Zn1 N7 N8 . . . . 104.55(14) ?
    Cl1 Zn1 N7 N8 . . . . 6.02(14) ?
    C4 N1 C1 C2 . . . . 0.0(3) ?
    C3 N2 C2 C1 . . . . 0.6(3) ?
    Zn1 N2 C2 C1 . . . . 178.73(15) ?
    N1 C1 C2 N2 . . . . -0.3(3) ?
    C2 N2 C3 C4 . . . . -0.5(3) ?
    Zn1 N2 C3 C4 . . . . -178.93(14) ?
    C2 N2 C3 C5 . . . . 179.72(16) ?
    Zn1 N2 C3 C5 . . . . 1.3(2) ?
    C1 N1 C4 C3 . . . . 0.1(3) ?
    N2 C3 C4 N1 . . . . 0.1(3) ?
    C5 C3 C4 N1 . . . . 179.9(2) ?
    N4 N3 C5 C3 . . . . 175.73(17) ?
    Zn1 N3 C5 C3 . . . . -6.2(2) ?
    N4 N3 C5 C6 . . . . -4.0(3) ?
    Zn1 N3 C5 C6 . . . . 174.13(15) ?
    N2 C3 C5 N3 . . . . 3.1(3) ?
    C4 C3 C5 N3 . . . . -176.72(18) ?
    N2 C3 C5 C6 . . . . -177.23(17) ?
    C4 C3 C5 C6 . . . . 3.0(3) ?
    C10 N5 C7 C8 . . . . 0.0(3) ?
    C9 N6 C8 C7 . . . . 0.4(3) ?
    Zn1 N6 C8 C7 . . . . 170.70(15) ?
    N5 C7 C8 N6 . . . . -0.5(3) ?
    C8 N6 C9 C10 . . . . 0.3(3) ?
    Zn1 N6 C9 C10 . . . . -171.45(14) ?
    C8 N6 C9 C11 . . . . 179.32(17) ?
    Zn1 N6 C9 C11 . . . . 7.6(2) ?
    C7 N5 C10 C9 . . . . 0.7(3) ?
    N6 C9 C10 N5 . . . . -0.8(3) ?
    C11 C9 C10 N5 . . . . -179.8(2) ?
    N8 N7 C11 C9 . . . . 176.15(16) ?
    Zn1 N7 C11 C9 . . . . 4.0(2) ?
    N8 N7 C11 C12 . . . . -1.8(3) ?
    Zn1 N7 C11 C12 . . . . -174.00(16) ?
    N6 C9 C11 N7 . . . . -7.9(2) ?
    C10 C9 C11 N7 . . . . 171.15(18) ?
    N6 C9 C11 C12 . . . . 170.15(18) ?
    C10 C9 C11 C12 . . . . -10.8(3) ?
loop_
    _geom_hbond_atom_site_label_D
    _geom_hbond_atom_site_label_H
    _geom_hbond_atom_site_label_A
    _geom_hbond_site_symmetry_A
    _geom_hbond_distance_DH
    _geom_hbond_distance_HA
    _geom_hbond_distance_DA
    _geom_hbond_angle_DHA
    N8 H2N8 Cl1 . 0.857(18) 2.73(2) 3.400(2) 137(2)
    N8 H2N8 N1 1_455 0.857(18) 2.60(2) 3.165(3) 124(2)
    N4 H2N4 Cl2 . 0.827(19) 2.60(2) 3.250(2) 137(2)
    N4 H1N4 Cl1 3_757 0.806(19) 2.66(2) 3.4429(19) 165(2)
data_global
_journal_date_recd_electronic     2012-03-30
_journal_date_accepted     2012-04-16
_journal_name_full     'Acta Crystallographica, Section E'
_journal_year     2012
_journal_volume     68
_journal_issue      5
_journal_page_first     m710
_journal_page_last     m710
_journal_paper_category     QM
_journal_paper_doi     10.1107/S1600536812016418
_journal_coeditor_code     PK2404
_publ_contact_author_name     'Jia-cheng Liu'
_publ_contact_author_address
;
College of Chemistry and Chemical Engineering
Northwest Normal University
Lanzhou 730070
People's Republic of China
;
_publ_contact_author_email     'jcliu8@nwnu.edu.cn'
_publ_contact_author_fax     '+869317971989'
_publ_contact_author_phone     '+869317971039'
_publ_section_title
;
Dichloridobis[2-(1-hydrazinylideneethyl)pyrazine-\k<i>N</i>^1^]zinc
;
loop_
    _publ_author_name
    _publ_author_footnote
    _publ_author_address
    'Liang, Li-li' .
;
College of Chemistry and Chemical Engineering
Northwest Normal University
Lanzhou 730070
People's Republic of China
;
    'Li, Meng' .
;
College of Chemistry and Chemical Engineering
Northwest Normal University
Lanzhou 730070
People's Republic of China
;
    'Liu, Jia-cheng' .
;
College of Chemistry and Chemical Engineering
Northwest Normal University
Lanzhou 730070
People's Republic of China
;
    'Wei, Yun' .
;
College of Chemistry and Chemical Engineering
Northwest Normal University
Lanzhou 730070
People's Republic of China
;
