# Supplementary material for: Dichloridobis[2-(1-hydrazinylideneeth­yl)pyrazine-κN 1]zinc
Source: Acta Crystallogr Sect E Struct Rep Online. 2012 Apr 28;68(Pt 5):m710. doi: 10.1107/S1600536812016418 (PMC3344425; doi:10.1107/S1600536812016418)
Supplement: Supplementary file 2 [file e-68-0m710-Isup2.hkl]

# 
# h,k,l, Fc-squared, Fo-squared, sigma(Fo-squared) and status flag 
# 
data_I
_shelx_title ' 1 in P2(1)/n' 
_shelx_refln_list_code          4 
_shelx_F_calc_maximum      205.07 
_exptl_crystal_F_000       832.00 
_reflns_d_resolution_high  0.7488 
 
loop_ 
 _symmetry_equiv_pos_as_xyz 
 'x, y, z' 
 '-x+1/2, y+1/2, -z+1/2' 
 '-x, -y, -z' 
 'x-1/2, -y-1/2, z-1/2' 
 
_cell_length_a     8.4289 
_cell_length_b    15.1128 
_cell_length_c    13.4196 
_cell_angle_alpha  90.000 
_cell_angle_beta  104.077 
_cell_angle_gamma  90.000 
 
_shelx_F_squared_multiplier     1.000 
 
loop_ 
 _refln_index_h 
 _refln_index_k 
 _refln_index_l 
 _refln_F_squared_calc 
 _refln_F_squared_meas 
 _refln_F_squared_sigma 
 _refln_observed_status 
   2   0   0    20288.68    22321.97    838.46 o 
   4   0   0     1158.55     1189.61     25.30 o 
   6   0   0      601.50      618.09     15.05 o 
   8   0   0       24.50        6.87      8.59 o 
  10   0   0      343.88      353.32     24.90 o 
   1   1   0     3633.88     3985.27     57.70 o 
   2   1   0     4212.12     4579.81     59.68 o 
   3   1   0       30.37       54.62      3.42 o 
   4   1   0     2540.62     2458.98     36.37 o 
   5   1   0     8199.95     8053.72    107.00 o 
   6   1   0     1052.75     1047.06     22.79 o 
   7   1   0      458.60      426.69     10.81 o 
   8   1   0      502.32      500.83     18.81 o 
   9   1   0        0.75       -4.72      6.98 o 
  10   1   0       12.55        9.18     15.03 o 
   0   2   0    16748.93    16504.84    341.67 o 
   1   2   0     7215.37     7650.40    128.81 o 
   2   2   0     3718.47     3852.43     56.48 o 
   3   2   0     8156.02     8370.64    108.44 o 
   4   2   0      515.50      499.63      8.75 o 
   5   2   0     1076.84      986.93     15.72 o 
   6   2   0      629.45      660.18     12.05 o 
   7   2   0       73.73       81.98      6.26 o 
   8   2   0      113.35      126.60     20.39 o 
   9   2   0       54.86       54.98      9.66 o 
  10   2   0      234.50      268.78     31.77 o 
   1   3   0      709.71      737.53     12.00 o 
   2   3   0      760.66      695.72     11.90 o 
   3   3   0      255.97      261.84      6.22 o 
   4   3   0     1503.44     1306.44     21.99 o 
   5   3   0      597.40      572.92     10.37 o 
   6   3   0     1314.91     1374.54     21.38 o 
   7   3   0       59.02       63.85      7.70 o 
   8   3   0      612.56      590.07     21.06 o 
   9   3   0      166.13      157.29     11.97 o 
  10   3   0       42.64       40.52     11.38 o 
   0   4   0      275.25      303.09     10.73 o 
   1   4   0     1026.37     1189.00     18.80 o 
   2   4   0      248.21      237.06      5.51 o 
   3   4   0     5463.07     5551.24     81.71 o 
   4   4   0       12.14       33.68      3.90 o 
   5   4   0       16.39       27.40      3.38 o 
   6   4   0        1.31        3.51      3.31 o 
   7   4   0     1872.31     1858.80     53.66 o 
   8   4   0       26.03       17.50      9.44 o 
   9   4   0     1018.49     1107.53     35.20 o 
  10   4   0       25.76       18.23      8.95 o 
   1   5   0     4213.58     4129.37     77.04 o 
   2   5   0     8911.49     9173.69    132.71 o 
   3   5   0     6674.08     6744.57     98.90 o 
   4   5   0     3241.36     3329.09     51.28 o 
   5   5   0      784.10      755.87     18.71 o 
   6   5   0      411.43      391.69     20.20 o 
   7   5   0     2357.41     2277.02     53.85 o 
   8   5   0      207.75      202.24     24.90 o 
   9   5   0      249.47      243.07     16.53 o 
  10   5   0      102.65      116.14     12.29 o 
   0   6   0      467.53      421.15     15.46 o 
   1   6   0       71.55       64.85      3.36 o 
   2   6   0      312.88      268.57      6.67 o 
   3   6   0     1492.42     1434.43     24.04 o 
   4   6   0      260.05      303.20     13.17 o 
   5   6   0      881.95      847.33     22.59 o 
   6   6   0      454.61      437.79     12.93 o 
   7   6   0       33.21       34.55      5.59 o 
   8   6   0      989.51      948.79     39.50 o 
   9   6   0      140.30      128.82     11.24 o 
  10   6   0      575.92      550.28     22.67 o 
   1   7   0      452.86      451.79     10.53 o 
   2   7   0     2289.84     2398.12     51.00 o 
   3   7   0     2998.53     3084.44     61.18 o 
   4   7   0       26.86       28.03      8.53 o 
   5   7   0     3497.35     3439.55     62.42 o 
   6   7   0      911.62      886.42     26.41 o 
   7   7   0     1647.57     1617.91     86.28 o 
   8   7   0        0.17        3.35      8.80 o 
   9   7   0      142.82      137.81     12.22 o 
  10   7   0        0.22        3.51      8.95 o 
   0   8   0     2474.68     1834.44     56.24 o 
   1   8   0     1950.03     1861.85     40.67 o 
   2   8   0     2611.14     2455.24     44.49 o 
   3   8   0      525.59      475.03     12.35 o 
   4   8   0      955.08      952.33     23.65 o 
   5   8   0      693.83      665.20     16.88 o 
   6   8   0      170.87      153.46     12.30 o 
   7   8   0      184.45      178.59      9.47 o 
   8   8   0       45.42       26.62      8.50 o 
   9   8   0      146.27      139.42     12.66 o 
  10   8   0      132.57      134.34     13.36 o 
   1   9   0       21.88       25.18      4.09 o 
   2   9   0      291.25      266.76     11.81 o 
   3   9   0       59.87       48.04      4.61 o 
   4   9   0     1824.29     1741.49     34.61 o 
   5   9   0      379.39      387.86     12.35 o 
   6   9   0     1175.57     1180.93     26.79 o 
   7   9   0       80.27      106.59      9.96 o 
   8   9   0        2.34        0.83      7.82 o 
   9   9   0        4.79        4.02     12.45 o 
   0  10   0      980.59      852.18     30.48 o 
   1  10   0     5470.73     5080.42    104.57 o 
   2  10   0       20.55       26.47      5.37 o 
   3  10   0     1892.53     1815.18     57.53 o 
   4  10   0       42.36       56.00     10.30 o 
   5  10   0      252.26      252.74     20.39 o 
   6  10   0        4.60        3.09      6.35 o 
   7  10   0        2.58       -7.01      7.01 o 
   8  10   0      169.28      154.33     12.29 o 
   9  10   0       99.97      110.36     18.03 o 
   1  11   0     1100.68     1140.78     28.21 o 
   2  11   0      607.68      560.68     32.20 o 
   3  11   0      755.93      759.29     33.06 o 
   4  11   0     1728.33     1691.28     41.54 o 
   5  11   0        1.35       -6.07      6.07 o 
   6  11   0      702.27      678.05     54.74 o 
   7  11   0        2.19        9.22     10.30 o 
   8  11   0       45.38       49.92      9.59 o 
   9  11   0       13.80       14.25      9.28 o 
   0  12   0     2973.23     2803.82     87.15 o 
   1  12   0     1234.10     1168.26     29.26 o 
   2  12   0     1415.25     1395.72     55.81 o 
   3  12   0       29.33       29.06     11.16 o 
   4  12   0     3423.81     3498.99     77.67 o 
   5  12   0        0.43        0.30      6.66 o 
   6  12   0        4.18        5.35      7.09 o 
   7  12   0      156.14      175.76     12.66 o 
   8  12   0      192.93      201.26     14.42 o 
   1  13   0     1205.79     1157.09     29.87 o 
   2  13   0      108.29      130.04     21.04 o 
   3  13   0      723.82      721.76     22.00 o 
   4  13   0        0.73       -3.90      6.05 o 
   5  13   0     1174.62     1157.60     32.98 o 
   6  13   0       51.34       41.76      9.09 o 
   7  13   0       68.10       49.37      9.78 o 
   8  13   0        2.03        6.84      8.79 o 
   0  14   0      421.26      422.44     21.89 o 
   1  14   0      552.87      580.07     37.99 o 
   2  14   0       18.09       16.08      5.87 o 
   3  14   0       30.54       28.77      8.16 o 
   4  14   0        7.27       10.27      6.96 o 
   5  14   0        0.09       -2.95      7.21 o 
   6  14   0      477.25      437.45     19.25 o 
   7  14   0       53.41       37.55      9.87 o 
   1  15   0      481.27      437.69     30.70 o 
   2  15   0        1.43        2.15      6.17 o 
   3  15   0      845.57      827.53     25.31 o 
   4  15   0      288.71      300.07     14.64 o 
   5  15   0       65.30       60.35      9.26 o 
   6  15   0      159.32      177.67     33.49 o 
   7  15   0      144.85      130.22     13.30 o 
   0  16   0       20.69       24.90     10.30 o 
   1  16   0      176.45      206.10     11.92 o 
   2  16   0      122.46      123.48      9.89 o 
   3  16   0        1.44       -1.65      6.40 o 
   4  16   0       16.68       21.02     10.09 o 
   5  16   0      174.48      191.71     13.30 o 
   6  16   0      101.94      101.60     18.25 o 
   1  17   0      116.35      122.39     16.96 o 
   2  17   0       98.97      102.28     19.75 o 
   3  17   0        4.76        5.12      7.52 o 
   4  17   0      467.98      460.00     19.50 o 
   5  17   0        2.09        8.60      8.80 o 
   0  18   0        1.72       -6.01     11.59 o 
   1  18   0      374.01      432.57     18.79 o 
   2  18   0       63.03       83.61     17.60 o 
   3  18   0      140.48      130.34     11.45 o 
   4  18   0        1.45        6.95      7.74 o 
   1  19   0       42.18       58.24     10.61 o 
   2  19   0       20.13       27.06      9.40 o 
   3  19   0       92.52       95.21     12.66 o 
   0  20   0      520.81      597.60     34.34 o 
   1  20   0       42.31       47.43     10.47 o 
 -11   0   1       30.49       60.10     16.31 o 
  -9   0   1      552.11      525.47     28.76 o 
  -7   0   1       67.16       36.92      9.87 o 
  -5   0   1      339.32      364.98     16.53 o 
  -3   0   1      481.49      520.09     13.65 o 
  -1   0   1    26204.28    28798.50    807.10 o 
   1   0   1     7873.75     8829.58    179.42 o 
   3   0   1     2759.84     2961.04     51.45 o 
   5   0   1        5.57        8.21      2.94 o 
   7   0   1      649.52      639.13     36.49 o 
   9   0   1      264.15      295.36     21.47 o 
 -11   1   1        7.53        5.64      9.53 o 
 -10   1   1       19.66       32.52      9.09 o 
  -9   1   1        4.03        2.26      7.74 o 
  -8   1   1      533.45      518.99     18.81 o 
  -7   1   1      616.69      617.16     28.55 o 
  -6   1   1     6736.99     6740.66    115.70 o 
  -5   1   1       14.79       22.54      2.97 o 
  -4   1   1     2520.83     2526.04     39.29 o 
  -3   1   1     1696.71     1853.90     35.07 o 
  -2   1   1      556.68      535.29     10.71 o 
  -1   1   1      449.52      484.78      9.19 o 
   0   1   1      389.01      386.74      9.09 o 
   1   1   1     3370.13     3907.52     56.21 o 
   2   1   1      322.51      397.96      6.52 o 
   3   1   1     3059.89     3039.59     40.83 o 
   4   1   1     7950.83     7838.34    102.36 o 
   5   1   1     2713.07     2803.85     39.04 o 
   6   1   1     3322.93     3255.69     50.65 o 
   7   1   1       14.74        8.19      3.88 o 
   8   1   1     1043.35      995.82     23.87 o 
   9   1   1       44.97       41.75      9.87 o 
  10   1   1      166.48      183.84     21.25 o 
 -11   2   1      145.11      174.45     14.40 o 
 -10   2   1      128.98      129.66     12.22 o 
  -9   2   1       61.53       68.84     17.82 o 
  -8   2   1      253.62      250.05     13.20 o 
  -7   2   1      132.32      140.21     14.92 o 
  -6   2   1      474.20      464.66     12.54 o 
  -5   2   1        0.31        2.59      2.31 o 
  -4   2   1     3083.01     3136.78     71.18 o 
  -3   2   1      318.60      354.92      8.49 o 
  -2   2   1    42055.24    42822.46    712.23 o 
  -1   2   1    10412.95    11487.69    192.87 o 
   0   2   1    25671.71    27892.07    469.62 o 
   1   2   1    12952.96    14123.66    203.76 o 
   2   2   1     1401.98     1397.59     19.34 o 
   3   2   1     1331.78     1425.81     20.34 o 
   4   2   1     2930.26     3016.84     41.14 o 
   5   2   1     2341.52     2259.77     32.20 o 
   6   2   1      429.86      407.04     12.52 o 
   7   2   1       26.12       30.15      5.51 o 
   8   2   1      362.01      372.18     13.13 o 
   9   2   1      649.11      689.73     24.40 o 
  10   2   1       68.33       59.90     11.16 o 
 -10   3   1        1.54        2.99      8.04 o 
  -9   3   1      821.51      790.43     26.09 o 
  -8   3   1       45.38       42.47      7.57 o 
  -7   3   1     1740.72     1764.03     35.27 o 
  -6   3   1     2184.74     2248.36     42.35 o 
  -5   3   1     1412.10     1391.00     27.41 o 
  -4   3   1     5943.45     6054.84    102.92 o 
  -3   3   1    13853.89    14823.15    245.87 o 
  -2   3   1     9222.90     9896.12    204.08 o 
  -1   3   1     1424.38     1636.18     24.79 o 
   0   3   1      436.03      418.47     11.80 o 
   1   3   1     1312.96     1421.21     19.38 o 
   2   3   1     8665.15     9203.80    127.23 o 
   3   3   1    10298.19    10428.84    134.89 o 
   4   3   1      171.09      159.92      5.34 o 
   5   3   1     5048.23     5208.82     69.83 o 
   6   3   1       20.86       15.16      2.94 o 
   7   3   1     1589.41     1535.02     32.12 o 
   8   3   1      183.48      181.33     13.09 o 
   9   3   1        3.28        2.00      9.87 o 
  10   3   1      183.28      182.19     14.26 o 
 -10   4   1      120.21      118.26     11.97 o 
  -9   4   1      185.60      207.57     13.44 o 
  -8   4   1     1267.81     1267.70     28.23 o 
  -7   4   1      733.83      769.30     18.90 o 
  -6   4   1      539.41      532.67     14.02 o 
  -5   4   1      199.56      238.32     10.81 o 
  -4   4   1     1071.37      944.35     20.31 o 
  -3   4   1     6329.19     6828.71    114.99 o 
  -2   4   1    11047.44    11350.49    188.03 o 
  -1   4   1     2639.96     2630.80     39.04 o 
   0   4   1      209.14      225.03      4.64 o 
   1   4   1      964.05      957.55     15.44 o 
   2   4   1     4619.07     4734.64     68.07 o 
   3   4   1      470.75      349.37      6.68 o 
   4   4   1        6.04       17.19      2.11 o 
   5   4   1       87.22      103.52      4.12 o 
   6   4   1      717.02      754.66     15.75 o 
   7   4   1       13.64        8.31      5.09 o 
   8   4   1     2292.04     2348.70     46.73 o 
   9   4   1       54.14       69.78     10.31 o 
  10   4   1      295.43      271.90     16.66 o 
 -10   5   1       54.03       58.47     10.14 o 
  -9   5   1      346.10      345.99     16.53 o 
  -8   5   1     1007.89     1030.32     29.87 o 
  -7   5   1      767.50      817.19     19.97 o 
  -6   5   1     1226.92     1206.29     25.58 o 
  -5   5   1     1409.25     1444.76     32.85 o 
  -4   5   1       34.06       58.97      4.17 o 
  -3   5   1    10592.97    11106.84    185.23 o 
  -2   5   1     1749.53     1688.80     30.71 o 
  -1   5   1     3231.39     3303.90    102.62 o 
   0   5   1     1348.23     1394.56     27.03 o 
   1   5   1       89.48       97.79     12.63 o 
   2   5   1       24.83       10.23      1.86 o 
   3   5   1     4092.17     3897.31     68.81 o 
   4   5   1       78.65       70.83      4.10 o 
   5   5   1       65.44       58.44      4.35 o 
   6   5   1      751.29      747.14     30.02 o 
   7   5   1       56.90       59.61      9.50 o 
   8   5   1      297.65      283.31     16.53 o 
   9   5   1       20.95       22.35     11.38 o 
  10   5   1       26.98       28.23     10.00 o 
 -10   6   1       64.56       59.67     10.47 o 
  -9   6   1      654.12      609.51     27.69 o 
  -8   6   1      159.45      186.71     11.12 o 
  -7   6   1      595.92      586.64     16.25 o 
  -6   6   1      111.80      117.98      7.00 o 
  -5   6   1      154.94      157.54      8.95 o 
  -4   6   1     2128.40     2092.38     39.00 o 
  -3   6   1      414.58      396.68     12.14 o 
  -2   6   1       41.21       21.43      4.76 o 
  -1   6   1     1495.82     1410.63     25.85 o 
   0   6   1       29.31       37.07      2.18 o 
   1   6   1     2513.26     2525.94     43.75 o 
   2   6   1      859.21      940.70     16.01 o 
   3   6   1       31.98       48.89      4.01 o 
   4   6   1     3008.79     3092.09     56.78 o 
   5   6   1       56.90       60.30      4.43 o 
   6   6   1        1.34        3.06      4.29 o 
   7   6   1      627.31      607.97     17.24 o 
   8   6   1      719.94      650.49     22.49 o 
   9   6   1      594.93      607.79     22.92 o 
  10   6   1       48.09       47.96     10.42 o 
 -10   7   1        2.53       11.12      9.53 o 
  -9   7   1       15.21       13.52     13.09 o 
  -8   7   1      191.73      207.83     10.39 o 
  -7   7   1      597.32      595.04     21.10 o 
  -6   7   1     2512.63     2501.65     59.75 o 
  -5   7   1     1607.93     1509.90     33.40 o 
  -4   7   1     3975.17     3904.40     69.07 o 
  -3   7   1      554.23      488.52     12.84 o 
  -2   7   1     1096.61     1016.22     28.55 o 
  -1   7   1     1233.10     1408.57     26.41 o 
   0   7   1      507.55      506.14      9.78 o 
   1   7   1     1237.39     1159.56     22.10 o 
   2   7   1     2257.22     2417.66     43.24 o 
   3   7   1      674.23      691.16     30.18 o 
   4   7   1     2000.70     1782.59     34.45 o 
   5   7   1      260.22      264.34      9.65 o 
   6   7   1      643.86      627.96     21.80 o 
   7   7   1       35.03       35.17      6.32 o 
   8   7   1      232.63      228.95     17.39 o 
   9   7   1      157.49      172.35     12.88 o 
  10   7   1       52.55       55.04     14.60 o 
 -10   8   1      235.13      268.13     16.93 o 
  -9   8   1      118.24      138.40     11.92 o 
  -8   8   1      114.89       93.37      8.09 o 
  -7   8   1        6.61       15.24      5.82 o 
  -6   8   1      134.25      112.61      7.31 o 
  -5   8   1      400.15      406.00     19.20 o 
  -4   8   1      252.77      233.86      8.55 o 
  -3   8   1     1197.56     1259.83     25.53 o 
  -2   8   1      326.65      352.77      9.79 o 
  -1   8   1     6498.02     6033.69    129.26 o 
   0   8   1      428.97      305.35      9.03 o 
   1   8   1     5400.63     5180.49     87.51 o 
   2   8   1       24.66       25.32      3.51 o 
   3   8   1     1694.12     1697.97     32.65 o 
   4   8   1      471.46      431.65     12.44 o 
   5   8   1       58.21       61.41      7.59 o 
   6   8   1        0.99        7.20      5.07 o 
   7   8   1       56.98       60.98      8.65 o 
   8   8   1      226.01      239.39     14.26 o 
   9   8   1       57.50       43.36     15.03 o 
  -9   9   1       11.51       15.51      8.79 o 
  -8   9   1       15.89       15.60      6.30 o 
  -7   9   1     1016.59      951.10     23.74 o 
  -6   9   1      641.11      606.57     17.02 o 
  -5   9   1     2498.09     2453.52     47.14 o 
  -4   9   1        4.66       10.71      4.13 o 
  -3   9   1     2408.42     2388.40     44.63 o 
  -2   9   1     1078.92     1014.59     21.21 o 
  -1   9   1     2930.87     3112.78     55.25 o 
   0   9   1     3469.95     3287.67     95.95 o 
   1   9   1      357.06      351.95     11.18 o 
   2   9   1      819.23      792.68     24.75 o 
   3   9   1     2632.28     2559.71     47.24 o 
   4   9   1      205.96      197.45      8.56 o 
   5   9   1     2087.74     2141.74     42.10 o 
   6   9   1     1118.77     1087.39     30.45 o 
   7   9   1      857.64      763.82     24.84 o 
   8   9   1      474.51      466.31     19.70 o 
   9   9   1        4.86        7.79      8.74 o 
  -9  10   1        0.66        1.86      8.18 o 
  -8  10   1      126.31      119.41     11.22 o 
  -7  10   1      137.35      126.46      8.87 o 
  -6  10   1      164.90      159.76      8.76 o 
  -5  10   1        0.55        2.50      4.87 o 
  -4  10   1      443.30      450.68     13.41 o 
  -3  10   1       34.25       49.92      5.19 o 
  -2  10   1     4271.56     4263.47     75.11 o 
  -1  10   1      275.65      241.25     10.62 o 
   0  10   1     4718.23     4240.01     87.88 o 
   1  10   1       11.04        0.05      3.71 o 
   2  10   1     6032.13     6006.94    123.39 o 
   3  10   1      325.55      324.78     12.45 o 
   4  10   1      294.98      247.93     11.49 o 
   5  10   1      141.46      149.91     10.00 o 
   6  10   1        3.29       -1.63      7.09 o 
   7  10   1       74.50       62.25      9.56 o 
   8  10   1       72.65       66.59     10.44 o 
   9  10   1       70.88       80.63     19.96 o 
  -9  11   1        2.42        5.12      9.23 o 
  -8  11   1        0.48        5.03      7.94 o 
  -7  11   1      162.88      154.64      9.98 o 
  -6  11   1      135.41      119.26      8.33 o 
  -5  11   1      982.76      935.84     22.89 o 
  -4  11   1        5.69       11.54      4.71 o 
  -3  11   1      105.61       91.33      6.08 o 
  -2  11   1     1985.86     2008.44     38.80 o 
  -1  11   1      124.18      111.39      7.51 o 
   0  11   1      124.61      108.26      7.94 o 
   1  11   1      773.53      727.81     19.84 o 
   2  11   1     2716.19     2632.59     58.10 o 
   3  11   1     1110.86     1170.94     33.27 o 
   4  11   1     1799.59     1779.14     43.36 o 
   5  11   1     1896.86     1902.70     46.70 o 
   6  11   1      142.43      131.76     14.60 o 
   7  11   1      366.27      428.07     18.62 o 
   8  11   1      103.51       91.35     11.22 o 
  -8  12   1       71.01       72.91     12.88 o 
  -7  12   1      105.66       98.09     10.57 o 
  -6  12   1       21.25       19.00      7.27 o 
  -5  12   1        2.11       12.06      5.92 o 
  -4  12   1      142.63      139.48      8.21 o 
  -3  12   1      619.75      584.89     18.58 o 
  -2  12   1       50.69       55.92      6.35 o 
  -1  12   1     1152.74     1044.17     26.85 o 
   0  12   1      603.02      554.22     16.85 o 
   1  12   1     1012.72     1037.43     26.67 o 
   2  12   1       94.50       83.11      7.09 o 
   3  12   1     2497.40     2378.91     54.58 o 
   4  12   1       11.73       16.75      6.66 o 
   5  12   1       98.51       98.68      9.35 o 
   6  12   1       94.90       99.63     10.08 o 
   7  12   1       83.81       86.16     10.27 o 
   8  12   1       98.40       76.96     11.00 o 
  -8  13   1       70.82       57.67     10.92 o 
  -7  13   1       81.03       70.28     10.00 o 
  -6  13   1       86.30       91.23     11.38 o 
  -5  13   1      212.13      202.94     12.65 o 
  -4  13   1      467.95      476.59     33.49 o 
  -3  13   1     1728.80     1613.15     39.98 o 
  -2  13   1     1331.68     1282.67     59.89 o 
  -1  13   1      205.75      199.54     12.24 o 
   0  13   1        0.39       -0.56      5.00 o 
   1  13   1      414.96      421.38     14.79 o 
   2  13   1     1915.36     1840.20     43.63 o 
   3  13   1      262.50      261.45     12.27 o 
   4  13   1     1631.69     1576.64     40.25 o 
   5  13   1       25.61       23.05      9.66 o 
   6  13   1       99.31       86.36     10.17 o 
   7  13   1        0.33       -2.67      8.48 o 
   8  13   1      195.33      215.46     15.88 o 
  -7  14   1      387.71      418.95     19.93 o 
  -6  14   1        0.01        3.67     10.52 o 
  -5  14   1       17.50       48.24     16.74 o 
  -4  14   1      325.77      289.48     14.00 o 
  -3  14   1      296.56      323.32     14.03 o 
  -2  14   1       18.13       20.48      6.17 o 
  -1  14   1     1073.44     1050.44     28.53 o 
   0  14   1      659.91      729.33     21.99 o 
   1  14   1      287.95      277.77     16.31 o 
   2  14   1        4.15       -1.07      6.65 o 
   3  14   1      595.30      621.51     21.47 o 
   4  14   1      189.74      190.08     11.65 o 
   5  14   1       12.90       16.73      7.32 o 
   6  14   1       28.91       40.95      9.09 o 
   7  14   1      434.99      453.28     21.02 o 
  -7  15   1      234.38      225.90     15.26 o 
  -6  15   1      312.61      292.40     16.09 o 
  -5  15   1     1174.43     1178.02     51.95 o 
  -4  15   1      112.08      119.94     10.95 o 
  -3  15   1       52.71       64.76      8.05 o 
  -2  15   1      999.85      977.76     54.95 o 
  -1  15   1        3.15        3.43      6.07 o 
   0  15   1        5.12        8.37     12.66 o 
   1  15   1       24.40       23.97      6.40 o 
   2  15   1      149.49      141.09      9.78 o 
   3  15   1       47.08       27.12      7.01 o 
   4  15   1      299.37      281.47     14.03 o 
   5  15   1      201.90      201.89     13.50 o 
   6  15   1       33.77       40.17      9.59 o 
   7  15   1      108.33      107.28     12.65 o 
  -6  16   1       28.30       41.17      9.83 o 
  -5  16   1        1.61        3.70      7.82 o 
  -4  16   1        3.20        0.46      7.13 o 
  -3  16   1       75.62       94.36     12.24 o 
  -2  16   1      359.70      369.54     15.71 o 
  -1  16   1       13.35       -0.43      6.68 o 
   0  16   1      527.46      537.05     19.56 o 
   1  16   1       20.90       18.42      6.90 o 
   2  16   1      290.81      344.71     15.26 o 
   3  16   1       77.09       97.81     23.18 o 
   4  16   1      105.41       88.48     10.30 o 
   5  16   1       24.51       29.68      9.05 o 
   6  16   1      111.34      110.03     15.46 o 
  -6  17   1       53.37       64.66     10.71 o 
  -5  17   1      339.31      341.44     19.53 o 
  -4  17   1      173.67      167.57     12.27 o 
  -3  17   1      266.20      307.38     15.34 o 
  -2  17   1       33.73       35.62      8.25 o 
  -1  17   1       26.41       33.27      8.20 o 
   0  17   1       76.74       91.84      9.41 o 
   1  17   1        2.68       -4.38      6.83 o 
   2  17   1      184.13      192.72     12.16 o 
   3  17   1        5.24       -6.49      6.49 o 
   4  17   1      106.84      131.96     11.55 o 
   5  17   1      240.86      245.48     15.37 o 
  -5  18   1        5.63        4.58      8.55 o 
  -4  18   1       10.19        6.23      8.31 o 
  -3  18   1        3.98       12.64      7.74 o 
  -2  18   1      290.73      307.74     15.88 o 
  -1  18   1       11.59        8.94     14.17 o 
   0  18   1      794.46      847.64     27.92 o 
   1  18   1       53.92       54.83     16.53 o 
   2  18   1      228.23      247.86     19.75 o 
   3  18   1       22.46       26.69      7.94 o 
   4  18   1        5.50       -1.88      7.74 o 
  -3  19   1        7.17       17.97      9.17 o 
  -2  19   1       38.62       48.65      9.66 o 
  -1  19   1       84.32       84.02     14.38 o 
   0  19   1        0.87        5.80      8.80 o 
   1  19   1       67.70       41.51     10.14 o 
   2  19   1       49.21       57.02      9.89 o 
   3  19   1       52.50       63.17      9.89 o 
  -1  20   1      204.18      220.15     15.01 o 
   0  20   1       31.83       25.47     10.31 o 
   1  20   1      252.78      250.03     16.26 o 
 -10   0   2     1305.73     1433.03     57.10 o 
  -8   0   2       94.69       89.30     12.02 o 
  -6   0   2      474.63      509.49     16.08 o 
  -4   0   2     1275.39     1206.49     28.93 o 
  -2   0   2      289.69      276.05     10.30 o 
   0   0   2    20785.79    22233.07    650.40 o 
   2   0   2     2248.35     2199.05     62.46 o 
   4   0   2      649.29      664.86     18.25 o 
   6   0   2     2234.14     2268.67     52.36 o 
   8   0   2      342.11      345.16     22.32 o 
  10   0   2      559.82      612.20     34.34 o 
 -11   1   2       25.47       32.96     10.47 o 
 -10   1   2        1.32       13.24      8.95 o 
  -9   1   2       31.61       20.79      7.88 o 
  -8   1   2      468.02      477.23     33.27 o 
  -7   1   2      220.05      221.32      8.76 o 
  -6   1   2       36.47       37.55      3.76 o 
  -5   1   2     4512.14     4457.97     67.86 o 
  -4   1   2       79.37       65.99      3.38 o 
  -3   1   2        7.40       12.73      2.46 o 
  -2   1   2      134.17      111.57      5.48 o 
  -1   1   2     1596.11     1698.86     43.36 o 
   0   1   2      279.09      346.61      6.73 o 
   1   1   2       12.54       -2.39      4.27 o 
   2   1   2    12983.76    13379.92    190.65 o 
   3   1   2     6812.00     7173.77    103.63 o 
   4   1   2     5635.52     5822.10     85.51 o 
   5   1   2    12492.99    12783.42    184.05 o 
   6   1   2     2559.02     2574.22     47.16 o 
   7   1   2     2870.78     2848.13     46.09 o 
   8   1   2      505.93      502.05     18.97 o 
   9   1   2        1.53        3.01      7.59 o 
  10   1   2       35.77       16.96      9.71 o 
 -11   2   2      152.07      164.02     13.51 o 
 -10   2   2      103.53      111.58     11.68 o 
  -9   2   2     1363.60     1398.12     38.24 o 
  -8   2   2        9.50        2.32      6.22 o 
  -7   2   2     1128.83     1110.20     29.45 o 
  -6   2   2      448.44      436.74     10.40 o 
  -5   2   2      160.46      156.20      5.47 o 
  -4   2   2      300.70      319.46      9.93 o 
  -3   2   2    11229.25    11681.64    193.79 o 
  -2   2   2     4969.67     5487.49    100.97 o 
  -1   2   2     6316.86     6768.57     97.48 o 
   0   2   2      173.63      183.96      3.33 o 
   1   2   2      125.34      111.28      2.47 o 
   2   2   2     4731.76     4747.99     68.87 o 
   3   2   2        5.94       19.02      2.22 o 
   4   2   2     1461.89     1466.38     24.25 o 
   5   2   2      416.86      438.74     10.21 o 
   6   2   2       89.92      102.08      8.49 o 
   7   2   2      106.43       94.19     11.68 o 
   8   2   2      235.15      221.78     10.48 o 
   9   2   2      544.99      528.47     21.39 o 
  10   2   2       77.85       93.01     11.36 o 
 -11   3   2       32.87       17.39     18.67 o 
 -10   3   2      138.74      133.12     12.27 o 
  -9   3   2       36.69       29.24      8.65 o 
  -8   3   2     1226.96     1193.14     32.77 o 
  -7   3   2      798.02      801.59     19.32 o 
  -6   3   2      729.72      707.27     16.84 o 
  -5   3   2     4384.87     4338.92     75.78 o 
  -4   3   2     4782.03     4954.89     84.92 o 
  -3   3   2     7760.23     8254.26    137.98 o 
  -2   3   2    14317.29    15339.14    255.25 o 
  -1   3   2       23.54       11.39      1.98 o 
   0   3   2      991.56     1010.91     18.77 o 
   1   3   2     3901.71     4510.61     59.05 o 
   2   3   2     6281.58     6323.87     91.18 o 
   3   3   2      313.87      284.05      6.60 o 
   4   3   2     2262.99     2162.36     34.16 o 
   5   3   2       72.84       67.74      4.23 o 
   6   3   2      889.34      867.93     25.16 o 
   7   3   2      431.89      456.93     26.55 o 
   8   3   2       59.13       72.44      7.40 o 
   9   3   2       73.10      100.06      9.06 o 
  10   3   2        4.61       -1.77      9.44 o 
 -10   4   2        0.80        2.86      8.31 o 
  -9   4   2      413.18      415.70     18.01 o 
  -8   4   2      451.64      473.39     18.27 o 
  -7   4   2      448.58      464.30     21.80 o 
  -6   4   2      149.27      121.27      8.45 o 
  -5   4   2      728.35      798.17     17.79 o 
  -4   4   2     3914.47     4166.50     72.45 o 
  -3   4   2    12882.65    12908.55    266.30 o 
  -2   4   2     3715.20     3900.10     66.55 o 
  -1   4   2     9618.79     9949.64    143.25 o 
   0   4   2     1254.06     1273.43     28.72 o 
   1   4   2     4331.25     4399.64     57.60 o 
   2   4   2      287.25      258.94      6.72 o 
   3   4   2     2050.52     1971.31     30.87 o 
   4   4   2       39.11       58.38      5.02 o 
   5   4   2      322.53      329.81     10.53 o 
   6   4   2       17.17       28.03      5.19 o 
   7   4   2     1634.81     1684.72     35.07 o 
   8   4   2        4.31        3.66      5.73 o 
   9   4   2     1184.70     1248.68     30.03 o 
  10   4   2       20.66       20.81      8.92 o 
 -10   5   2      124.50      157.52     16.74 o 
  -9   5   2      243.69      237.56     14.00 o 
  -8   5   2     1413.22     1432.60     37.95 o 
  -7   5   2     1874.62     1853.50     37.20 o 
  -6   5   2     2352.17     2293.20     43.55 o 
  -5   5   2     1104.50     1067.26     24.08 o 
  -4   5   2     7635.34     7584.79    159.77 o 
  -3   5   2     4144.69     3971.03     68.56 o 
  -2   5   2     2996.33     3211.38     55.61 o 
  -1   5   2        7.18       14.73      1.96 o 
   0   5   2     4588.42     4686.80     79.74 o 
   1   5   2      334.07      305.92      5.77 o 
   2   5   2     3064.73     3092.81     46.16 o 
   3   5   2     2722.82     2991.59     52.83 o 
   4   5   2      566.99      569.06     15.55 o 
   5   5   2       76.71       68.90      7.56 o 
   6   5   2       24.83       20.76      4.54 o 
   7   5   2       84.54       76.55     12.58 o 
   8   5   2        4.70        9.75      5.97 o 
   9   5   2       57.96       45.12      9.56 o 
  10   5   2       34.50       50.91     10.47 o 
 -10   6   2       98.17      105.03     11.49 o 
  -9   6   2       17.09       19.46      8.13 o 
  -8   6   2      405.89      354.98     13.07 o 
  -7   6   2      311.49      317.06     11.28 o 
  -6   6   2      423.50      446.06     13.03 o 
  -5   6   2      193.74      209.29     10.32 o 
  -4   6   2     2304.50     2271.63     42.02 o 
  -3   6   2     1128.17     1062.52     21.46 o 
  -2   6   2    11318.19    12122.47    201.29 o 
  -1   6   2      820.17      864.89     15.12 o 
   0   6   2     8338.36     8066.59    132.36 o 
   1   6   2       53.16       46.04      2.54 o 
   2   6   2     4767.02     4821.46     70.83 o 
   3   6   2      410.41      381.78      8.38 o 
   4   6   2      288.27      269.37      8.42 o 
   5   6   2       76.34       77.36      5.66 o 
   6   6   2      157.34      173.29      8.50 o 
   7   6   2      884.39      854.83     21.62 o 
   8   6   2      498.73      572.32     17.76 o 
   9   6   2      105.81      106.96     11.43 o 
  10   6   2      204.53      222.33     15.27 o 
 -10   7   2        2.08       18.46     14.17 o 
  -9   7   2       91.30       93.59     15.46 o 
  -8   7   2        2.59       11.49      7.40 o 
  -7   7   2     3127.82     2949.49    101.96 o 
  -6   7   2      471.65      502.41     14.42 o 
  -5   7   2     4397.70     4329.77     76.82 o 
  -4   7   2     2604.67     2467.50     45.64 o 
  -3   7   2      850.58      740.12     16.44 o 
  -2   7   2      352.14      373.22      9.78 o 
  -1   7   2      900.23      984.52     16.83 o 
   0   7   2     2608.85     2739.60     45.18 o 
   1   7   2      192.36      175.39      5.11 o 
   2   7   2      979.59      989.84     21.01 o 
   3   7   2     2578.93     2528.94     39.33 o 
   4   7   2       78.02       73.23      4.02 o 
   5   7   2      180.78      191.37     10.30 o 
   6   7   2      225.90      191.08     11.97 o 
   7   7   2      275.59      248.27     18.75 o 
   8   7   2       23.23       20.73      6.63 o 
   9   7   2       82.04       70.09     10.44 o 
 -10   8   2      232.22      248.53     16.32 o 
  -9   8   2       73.68       61.43      8.09 o 
  -8   8   2      156.11      170.78      9.65 o 
  -7   8   2      450.52      414.94     13.86 o 
  -6   8   2       83.10       68.57      7.31 o 
  -5   8   2        2.88        5.22      5.25 o 
  -4   8   2       44.01       56.36      5.54 o 
  -3   8   2       46.70       47.53      7.30 o 
  -2   8   2     2254.75     2247.77     41.17 o 
  -1   8   2     5458.64     5284.82     90.28 o 
   0   8   2     3988.54     3730.59     57.01 o 
   1   8   2     6460.48     6579.06     96.75 o 
   2   8   2     2766.72     2881.73     44.43 o 
   3   8   2       75.45       74.51      6.13 o 
   4   8   2      129.13      122.84      5.07 o 
   5   8   2       41.31       40.87      5.79 o 
   6   8   2      381.54      395.14     13.44 o 
   7   8   2      206.97      192.25     10.36 o 
   8   8   2      207.76      245.15     22.32 o 
   9   8   2       15.32        8.30     16.10 o 
 -10   9   2        0.94        1.43      8.95 o 
  -9   9   2       37.74       43.24      7.61 o 
  -8   9   2        2.99       12.78      8.78 o 
  -7   9   2      116.39      114.97      8.16 o 
  -6   9   2      705.02      714.84     18.91 o 
  -5   9   2       73.59       75.30      6.02 o 
  -4   9   2     2789.97     2691.75     50.34 o 
  -3   9   2        0.79        9.20      3.42 o 
  -2   9   2       92.65       90.56      5.07 o 
  -1   9   2     1463.18     1379.60     26.94 o 
   0   9   2      643.21      636.77     13.60 o 
   1   9   2     2616.83     2560.70     45.79 o 
   2   9   2     1614.08     1633.82     27.13 o 
   3   9   2      177.51      180.98      6.11 o 
   4   9   2     2194.00     2168.15     41.90 o 
   5   9   2      865.24      827.29     20.66 o 
   6   9   2     2645.01     2664.22     52.11 o 
   7   9   2      639.26      634.03     19.24 o 
   8   9   2      104.56      101.29     10.88 o 
   9   9   2       45.15       46.94     10.57 o 
  -9  10   2      265.20      276.12     14.45 o 
  -8  10   2       12.23       22.58      6.66 o 
  -7  10   2       19.63       15.64      5.67 o 
  -6  10   2       33.43       33.98      5.95 o 
  -5  10   2       17.31       10.32      4.71 o 
  -4  10   2      119.36      119.51      6.98 o 
  -3  10   2      285.32      266.25      9.28 o 
  -2  10   2        5.85        3.11      4.68 o 
  -1  10   2      574.51      493.50     12.51 o 
   0  10   2     1540.49     1613.86     41.77 o 
   1  10   2     5565.32     5464.24     93.18 o 
   2  10   2      224.22      234.05      7.27 o 
   3  10   2      505.28      525.52     17.11 o 
   4  10   2      157.42      153.71     12.95 o 
   5  10   2       94.55      116.27      8.17 o 
   6  10   2      157.46      155.24      9.87 o 
   7  10   2      236.61      224.43     13.62 o 
   8  10   2       63.43       61.60      9.70 o 
   9  10   2       77.85       78.88     11.61 o 
  -9  11   2        2.31       -4.54      9.02 o 
  -8  11   2      128.03      120.20     14.57 o 
  -7  11   2       12.09        9.59      6.06 o 
  -6  11   2      264.35      258.18     11.33 o 
  -5  11   2       96.74      101.71     10.92 o 
  -4  11   2     1642.71     1589.30     33.28 o 
  -3  11   2       10.07       13.32      4.26 o 
  -2  11   2       85.87       87.03      7.86 o 
  -1  11   2       68.81       75.57      5.36 o 
   0  11   2      655.57      594.66     23.61 o 
   1  11   2     1783.99     1785.75     40.79 o 
   2  11   2     2237.13     2238.91     48.69 o 
   3  11   2     1344.63     1317.88     33.47 o 
   4  11   2     1902.52     1828.06     37.41 o 
   5  11   2       21.11       21.76      6.07 o 
   6  11   2     2750.76     2523.91     87.58 o 
   7  11   2       77.89       84.42     10.44 o 
   8  11   2      102.45       90.85     11.66 o 
  -8  12   2      167.37      186.44     11.65 o 
  -7  12   2       10.26       14.60      6.58 o 
  -6  12   2      206.85      208.90     11.88 o 
  -5  12   2        0.42       -0.23      4.98 o 
  -4  12   2     1395.42     1388.55     30.37 o 
  -3  12   2     1746.34     1783.43     36.27 o 
  -2  12   2      605.11      566.83     23.54 o 
  -1  12   2     1054.58      994.67     22.14 o 
   0  12   2      609.20      599.48     17.74 o 
   1  12   2      928.02      901.21     28.76 o 
   2  12   2      346.51      337.19     12.96 o 
   3  12   2      129.19      142.83     20.18 o 
   4  12   2      347.54      310.93     16.74 o 
   5  12   2       12.94       16.96      7.29 o 
   6  12   2       24.98       30.60      7.88 o 
   7  12   2       30.13       31.26      9.23 o 
   8  12   2      188.54      203.16     15.22 o 
  -8  13   2       36.15       35.64     18.67 o 
  -7  13   2      343.60      347.18     14.68 o 
  -6  13   2       53.84       64.98     11.47 o 
  -5  13   2      331.05      344.54     13.36 o 
  -4  13   2      207.69      192.31      9.61 o 
  -3  13   2       32.68       47.86     12.29 o 
  -2  13   2        7.18        7.39      4.46 o 
  -1  13   2      856.89      805.16     22.92 o 
   0  13   2      602.27      606.57     18.96 o 
   1  13   2      844.59      842.25     23.41 o 
   2  13   2       92.83       92.86     11.97 o 
   3  13   2     1393.82     1393.70     35.51 o 
   4  13   2      138.63      131.86     12.66 o 
   5  13   2      763.35      778.99     28.12 o 
   6  13   2        8.24        5.79     11.59 o 
   7  13   2      133.00      142.75     13.04 o 
  -8  14   2       61.55       68.85     11.79 o 
  -7  14   2        0.04        3.39      8.18 o 
  -6  14   2       76.92       76.85      9.66 o 
  -5  14   2      131.98      142.81      9.41 o 
  -4  14   2      266.33      279.53     11.67 o 
  -3  14   2        4.02       -1.72      6.35 o 
  -2  14   2     1560.10     1608.94     73.20 o 
  -1  14   2      196.96      198.47     10.61 o 
   0  14   2      995.91      943.51     26.39 o 
   1  14   2      368.48      351.40     14.00 o 
   2  14   2      540.12      546.87     23.40 o 
   3  14   2      290.71      293.40     17.17 o 
   4  14   2      130.91      117.57      9.96 o 
   5  14   2       98.30      115.78     11.16 o 
   6  14   2       13.37       13.09      8.20 o 
   7  14   2       63.31       87.69     11.68 o 
  -7  15   2      212.31      248.01     19.53 o 
  -6  15   2      417.63      407.72     18.67 o 
  -5  15   2       83.37       69.89      9.35 o 
  -4  15   2      138.24      157.05     16.53 o 
  -3  15   2      761.57      754.42     23.84 o 
  -2  15   2       27.91       25.02     14.17 o 
  -1  15   2      551.56      550.94     19.12 o 
   0  15   2       38.17       37.76      7.13 o 
   1  15   2      138.05      130.96      9.47 o 
   2  15   2      201.86      221.86     11.54 o 
   3  15   2      656.01      654.13     36.28 o 
   4  15   2       43.26       44.95     10.95 o 
   5  15   2       12.40       16.01      7.84 o 
   6  15   2       94.59       95.35     18.03 o 
  -6  16   2        4.59       -3.21     18.03 o 
  -5  16   2       31.31       27.81      8.55 o 
  -4  16   2       68.64       74.89      9.28 o 
  -3  16   2      156.35      142.81     11.16 o 
  -2  16   2      163.65      165.00     11.36 o 
  -1  16   2     1489.32     1450.83     38.10 o 
   0  16   2       41.17       41.42      7.74 o 
   1  16   2      842.50      860.75     25.97 o 
   2  16   2      597.40      556.13     19.98 o 
   3  16   2      156.12      152.32     10.73 o 
   4  16   2      147.47      164.20     12.07 o 
   5  16   2       93.64       75.66     10.11 o 
   6  16   2        3.33        4.75      8.55 o 
  -6  17   2      411.08      415.35     19.60 o 
  -5  17   2      126.03      121.33     11.55 o 
  -4  17   2      570.23      597.94     22.43 o 
  -3  17   2       87.20       81.25      9.17 o 
  -2  17   2       53.41       53.18      9.23 o 
  -1  17   2        0.02        0.76      7.43 o 
   0  17   2       86.34       88.69     10.14 o 
   1  17   2       48.67       40.29      8.01 o 
   2  17   2        5.37        8.72      7.32 o 
   3  17   2       74.71       62.86      9.17 o 
   4  17   2       76.62       84.96      9.99 o 
   5  17   2       17.34       26.13      9.36 o 
  -5  18   2        0.33       10.42      8.65 o 
  -4  18   2       57.52       47.51      9.35 o 
  -3  18   2       17.58       12.32      8.04 o 
  -2  18   2      138.12      138.46     11.36 o 
  -1  18   2      345.75      367.05     17.15 o 
   0  18   2      143.36      143.70     11.99 o 
   1  18   2      389.63      435.84     18.88 o 
   2  18   2       40.11       52.60      9.18 o 
   3  18   2       14.86        8.31      8.15 o 
   4  18   2       76.90       83.11     12.66 o 
  -3  19   2      107.97      126.23     12.27 o 
  -2  19   2       91.15      101.68     14.81 o 
  -1  19   2        0.71       -5.15      8.50 o 
   0  19   2      175.57      164.53     39.28 o 
   1  19   2       32.59       31.83      8.74 o 
   2  19   2       73.07       68.95     10.08 o 
   3  19   2      233.26      253.16     15.05 o 
  -1  20   2       18.54        3.43     12.88 o 
   0  20   2       95.34       93.27     11.97 o 
 -11   0   3     1066.76     1106.33     49.37 o 
  -9   0   3     2083.79     2120.36     73.84 o 
  -7   0   3      793.89      840.53     24.29 o 
  -5   0   3       18.28       37.37      6.87 o 
  -3   0   3       12.75        8.16      3.43 o 
  -1   0   3     1692.59     1648.55     50.66 o 
   1   0   3     1286.21     1285.18     27.88 o 
   3   0   3      100.83       98.60      5.61 o 
   5   0   3     1579.87     1548.75     37.34 o 
   7   0   3      925.23      947.49     48.30 o 
   9   0   3      465.76      500.57     29.19 o 
 -11   1   3        2.05        6.87      9.11 o 
 -10   1   3       34.78       34.02      9.53 o 
  -9   1   3       43.98       46.58      8.95 o 
  -8   1   3        5.72        8.19      7.51 o 
  -7   1   3       58.85       48.80      5.12 o 
  -6   1   3     3672.24     3628.31     56.87 o 
  -5   1   3       75.35       49.17      3.63 o 
  -4   1   3     4290.01     4241.50     73.17 o 
  -3   1   3      385.13      409.50      9.40 o 
  -2   1   3     1352.42     1520.36     31.57 o 
  -1   1   3     7053.56     7578.26    125.69 o 
   0   1   3    20012.97    21721.03    407.05 o 
   1   1   3     3726.62     3944.76     57.05 o 
   2   1   3      726.28      774.29     13.29 o 
   3   1   3     2404.69     2222.93     37.60 o 
   4   1   3     5567.11     5503.59     81.42 o 
   5   1   3     1323.39     1283.06     22.74 o 
   6   1   3     2525.29     2598.16     42.12 o 
   7   1   3        1.39       11.06      4.40 o 
   8   1   3      517.59      514.51     16.27 o 
   9   1   3      141.97      147.38     12.45 o 
  10   1   3        0.18        7.60      9.44 o 
 -11   2   3      304.90      341.73     18.21 o 
 -10   2   3      831.54      902.85     29.28 o 
  -9   2   3       68.01       61.21      9.87 o 
  -8   2   3      408.15      414.50     16.38 o 
  -7   2   3       46.78       50.67      9.01 o 
  -6   2   3      146.62      142.09      6.69 o 
  -5   2   3     2836.26     2924.41     52.58 o 
  -4   2   3     1137.54     1144.47     22.61 o 
  -3   2   3      928.69      891.97     17.54 o 
  -2   2   3     2009.53     2287.11     49.51 o 
  -1   2   3    31023.26    33847.76    487.87 o 
   0   2   3     2235.46     2194.51     37.71 o 
   1   2   3    19450.28    20305.29    291.43 o 
   2   2   3     1299.28     1327.42     22.12 o 
   3   2   3     2982.84     3077.18     46.54 o 
   4   2   3      390.17      424.35     11.03 o 
   5   2   3     1122.89     1140.99     20.75 o 
   6   2   3      819.30      841.10     17.15 o 
   7   2   3        6.32        8.02      5.84 o 
   8   2   3     1360.28     1427.66     31.88 o 
   9   2   3       67.23       92.06     10.57 o 
  10   2   3      701.45      754.98     47.87 o 
 -11   3   3        8.62        4.55      9.23 o 
 -10   3   3        8.16        0.62      8.34 o 
  -9   3   3     1326.86     1371.69     37.61 o 
  -8   3   3      154.94      174.26     14.17 o 
  -7   3   3     1539.20     1555.26     31.93 o 
  -6   3   3      287.42      288.46      9.62 o 
  -5   3   3      671.82      592.15     20.47 o 
  -4   3   3      657.76      761.36     16.36 o 
  -3   3   3     4239.57     4367.64     74.53 o 
  -2   3   3        5.20        6.66      1.37 o 
  -1   3   3     6069.00     6591.86     95.20 o 
   0   3   3       22.59       28.30      1.80 o 
   1   3   3     3895.89     4079.31     53.64 o 
   2   3   3     5344.90     5555.01     80.54 o 
   3   3   3     8895.90     9046.49    130.33 o 
   4   3   3      439.74      410.80     17.40 o 
   5   3   3     4654.96     4610.01     69.73 o 
   6   3   3      100.52       99.85      5.48 o 
   7   3   3      513.57      481.62     14.96 o 
   8   3   3       20.13       17.67      6.59 o 
   9   3   3       13.27        7.53      8.65 o 
  10   3   3       15.33       19.64      9.86 o 
 -11   4   3       13.68        3.97      8.95 o 
 -10   4   3       42.56       47.59      9.35 o 
  -9   4   3      185.72      176.14     12.13 o 
  -8   4   3      103.86      103.42      7.48 o 
  -7   4   3      677.95      673.87     17.32 o 
  -6   4   3       85.99       91.46      6.02 o 
  -5   4   3      149.62      180.51      7.23 o 
  -4   4   3     3555.34     3278.27     57.83 o 
  -3   4   3     5943.49     6198.42    104.79 o 
  -2   4   3    10307.40    10460.61    150.40 o 
  -1   4   3      186.62      227.18      6.01 o 
   0   4   3     4275.62     4183.44     78.89 o 
   1   4   3      639.45      655.19     10.22 o 
   2   4   3     3560.19     3645.97     62.92 o 
   3   4   3      238.43      257.70      6.58 o 
   4   4   3     2056.08     1977.55     32.00 o 
   5   4   3       21.40       18.67      6.38 o 
   6   4   3       90.13       90.52      8.97 o 
   7   4   3      115.12      130.10      8.40 o 
   8   4   3      646.11      680.46     19.42 o 
   9   4   3      232.08      232.30     13.06 o 
  10   4   3      220.51      249.17     15.88 o 
 -10   5   3       10.86       17.84      8.01 o 
  -9   5   3      458.29      464.76     18.76 o 
  -8   5   3      667.03      674.20     32.53 o 
  -7   5   3     1742.48     1643.94     33.80 o 
  -6   5   3     2522.51     2544.13     47.64 o 
  -5   5   3      575.63      520.07     13.41 o 
  -4   5   3     6676.15     6730.95    114.48 o 
  -3   5   3      163.74      141.58     13.44 o 
  -2   5   3     2448.25     2621.60     39.75 o 
  -1   5   3     1421.07     1352.28     21.47 o 
   0   5   3        3.28        2.16      1.55 o 
   1   5   3     2257.09     2322.55     34.86 o 
   2   5   3     3134.48     3412.79     45.84 o 
   3   5   3     2265.99     2279.67     35.53 o 
   4   5   3     1720.23     1618.43     27.02 o 
   5   5   3      197.08      197.24      6.83 o 
   6   5   3      179.73      177.34      8.49 o 
   7   5   3       99.66      103.43      8.01 o 
   8   5   3       15.51       11.42      6.55 o 
   9   5   3       14.09       11.20      7.00 o 
 -10   6   3       22.41       18.89      8.55 o 
  -9   6   3        7.52       13.46      7.70 o 
  -8   6   3       48.68       58.69      6.93 o 
  -7   6   3      168.29      169.72      8.62 o 
  -6   6   3      521.65      568.72     19.26 o 
  -5   6   3      740.54      723.03     17.18 o 
  -4   6   3      176.25      167.29      6.86 o 
  -3   6   3    12860.61    13298.84    221.39 o 
  -2   6   3     1842.56     1743.05     27.52 o 
  -1   6   3     9027.61     8497.04    123.28 o 
   0   6   3      886.65      977.74     16.43 o 
   1   6   3     8663.13     9138.75    120.52 o 
   2   6   3      736.10      767.88     12.32 o 
   3   6   3     1626.53     1621.06     37.92 o 
   4   6   3      636.98      652.80     15.61 o 
   5   6   3       25.86       29.43      3.79 o 
   6   6   3       76.06       79.22      6.59 o 
   7   6   3      969.66      964.25     32.88 o 
   8   6   3      470.95      490.28     21.45 o 
   9   6   3       77.25       65.02      8.56 o 
 -10   7   3        5.68        3.43     13.31 o 
  -9   7   3      158.99      156.84     12.13 o 
  -8   7   3      589.21      564.50     21.39 o 
  -7   7   3        9.56       15.53      5.37 o 
  -6   7   3     4986.22     4926.28     87.46 o 
  -5   7   3      280.59      254.88      9.29 o 
  -4   7   3     5431.55     5514.29     95.43 o 
  -3   7   3      104.47      137.17      7.54 o 
  -2   7   3      180.19      142.78      4.53 o 
  -1   7   3      146.65      141.65      4.49 o 
   0   7   3       27.11       32.15      2.57 o 
   1   7   3       47.91       53.98      2.87 o 
   2   7   3     8497.78     8731.24    114.13 o 
   3   7   3      756.89      725.34     13.99 o 
   4   7   3     1987.53     2044.48     33.48 o 
   5   7   3      403.55      391.06     18.73 o 
   6   7   3      615.38      597.39     27.26 o 
   7   7   3       25.55       28.08      6.41 o 
   8   7   3       45.13       44.31      7.67 o 
   9   7   3       62.68       95.78      9.47 o 
 -10   8   3       74.74       80.30     11.35 o 
  -9   8   3      322.84      344.97     13.87 o 
  -8   8   3       78.66       76.44      7.41 o 
  -7   8   3      376.80      340.45     12.33 o 
  -6   8   3     1322.12     1271.13     27.98 o 
  -5   8   3      150.55      169.34     12.19 o 
  -4   8   3       25.99       37.64      4.48 o 
  -3   8   3       66.71       53.33      4.51 o 
  -2   8   3     2170.37     2084.62     33.05 o 
  -1   8   3     2199.86     2265.29     35.57 o 
   0   8   3     4965.43     4767.32     70.95 o 
   1   8   3     4270.53     4455.61     74.25 o 
   2   8   3     3902.84     3909.37     58.97 o 
   3   8   3        1.57        3.58      2.68 o 
   4   8   3      215.63      224.54      7.16 o 
   5   8   3     1881.04     1771.15     36.05 o 
   6   8   3       51.69       53.66      8.40 o 
   7   8   3      576.98      594.61     23.67 o 
   8   8   3        1.25       -6.86      6.86 o 
   9   8   3       86.00      109.27     12.29 o 
 -10   9   3        0.08        2.28      8.86 o 
  -9   9   3        7.70        6.39      6.47 o 
  -8   9   3      169.54      173.86      9.94 o 
  -7   9   3      567.03      556.89     18.30 o 
  -6   9   3      594.83      560.23     16.12 o 
  -5   9   3     2585.48     2518.80     48.19 o 
  -4   9   3      945.56      909.38     20.92 o 
  -3   9   3      776.92      739.75     17.26 o 
  -2   9   3       67.81       79.87      5.16 o 
  -1   9   3      977.68      904.41     16.46 o 
   0   9   3     1221.50     1219.32     21.05 o 
   1   9   3     1334.32     1314.77     22.51 o 
   2   9   3      427.27      436.04     10.00 o 
   3   9   3       12.64       18.96      3.29 o 
   4   9   3     1598.26     1588.79     32.58 o 
   5   9   3      631.13      599.01     16.84 o 
   6   9   3      802.04      769.62     20.78 o 
   7   9   3      711.70      704.73     20.63 o 
   8   9   3       91.98       97.03     11.23 o 
   9   9   3       13.92       17.17     10.00 o 
  -9  10   3       52.05       44.64      7.96 o 
  -8  10   3      362.36      380.37     14.64 o 
  -7  10   3        1.56        7.28      6.78 o 
  -6  10   3       36.42       48.06      6.26 o 
  -5  10   3      114.51      106.07      7.33 o 
  -4  10   3      444.30      415.42     16.93 o 
  -3  10   3       29.58       27.83      4.57 o 
  -2  10   3      843.00      850.14     19.09 o 
  -1  10   3      104.79      111.23      8.18 o 
   0  10   3     6350.74     6390.07     94.93 o 
   1  10   3       67.47       83.81      4.49 o 
   2  10   3       68.17       77.80      4.52 o 
   3  10   3     1373.04     1283.24     27.12 o 
   4  10   3      322.10      326.94     15.44 o 
   5  10   3      278.68      275.01     18.56 o 
   6  10   3      592.02      611.37     18.38 o 
   7  10   3       29.85       27.45      7.50 o 
   8  10   3      234.32      254.17     24.90 o 
  -9  11   3      228.38      217.46     12.33 o 
  -8  11   3      201.82      192.56     11.29 o 
  -7  11   3       52.87       63.26      7.62 o 
  -6  11   3       26.33       38.38      6.48 o 
  -5  11   3      692.83      708.55     34.25 o 
  -4  11   3      287.07      280.54     10.67 o 
  -3  11   3       61.02       50.26      9.20 o 
  -2  11   3      212.74      194.33      7.89 o 
  -1  11   3        5.49       -3.22      3.22 o 
   0  11   3       45.29       46.25      5.95 o 
   1  11   3      924.15      904.14     22.87 o 
   2  11   3      274.91      271.79      8.86 o 
   3  11   3       16.99       22.06      4.91 o 
   4  11   3     1546.87     1509.23     32.28 o 
   5  11   3     2372.06     2391.93     96.59 o 
   6  11   3      146.99      146.51      9.98 o 
   7  11   3      123.04      133.31     10.11 o 
   8  11   3       31.95       46.61     18.89 o 
  -9  12   3       54.09       68.07      9.32 o 
  -8  12   3        7.02       20.35      6.84 o 
  -7  12   3      443.37      418.22     15.50 o 
  -6  12   3       10.23        4.63      5.72 o 
  -5  12   3        1.21        4.12      5.26 o 
  -4  12   3      690.08      664.29     30.52 o 
  -3  12   3      159.55      163.92     12.83 o 
  -2  12   3      855.24      811.02     19.35 o 
  -1  12   3      102.20      103.48      6.19 o 
   0  12   3     2737.44     2731.41     50.60 o 
   1  12   3       87.46       81.10      6.87 o 
   2  12   3       82.03       84.30      5.38 o 
   3  12   3       49.17       46.65      5.81 o 
   4  12   3      391.66      371.93     13.38 o 
   5  12   3       44.77       44.72      7.04 o 
   6  12   3       35.05       34.16      7.47 o 
   7  12   3      254.03      266.63     15.75 o 
   8  12   3        7.55       10.05      9.86 o 
  -8  13   3      433.98      367.62     30.79 o 
  -7  13   3       12.06       18.06      6.69 o 
  -6  13   3      263.17      259.84     12.22 o 
  -5  13   3        4.76        8.41      5.77 o 
  -4  13   3       30.40       27.80      5.87 o 
  -3  13   3      122.78      131.66      7.94 o 
  -2  13   3      454.82      431.21     13.32 o 
  -1  13   3      450.85      422.30     23.10 o 
   0  13   3      303.47      312.94     12.57 o 
   1  13   3        8.87       10.97      4.64 o 
   2  13   3      702.89      686.24     17.41 o 
   3  13   3      106.90      125.94     17.44 o 
   4  13   3     1569.77     1542.71     33.86 o 
   5  13   3       39.32       37.07     15.24 o 
   6  13   3       77.73       77.40     10.20 o 
   7  13   3       17.71       33.56      9.86 o 
  -8  14   3        0.61       -4.07      7.26 o 
  -7  14   3       28.52       30.39      7.29 o 
  -6  14   3      168.07      172.25     10.55 o 
  -5  14   3      688.31      664.53     19.60 o 
  -4  14   3       40.70       36.28      6.33 o 
  -3  14   3     2636.86     2527.62     49.71 o 
  -2  14   3       55.60       49.92      6.26 o 
  -1  14   3     2418.80     2408.88     63.11 o 
   0  14   3        0.71       -1.55      5.25 o 
   1  14   3      337.85      323.40     13.19 o 
   2  14   3      251.38      239.07     11.45 o 
   3  14   3      877.44      880.60     26.04 o 
   4  14   3       57.50       73.75      8.97 o 
   5  14   3      115.40      122.01     11.12 o 
   6  14   3       64.85       66.27     10.00 o 
   7  14   3       63.16       53.47     11.31 o 
  -7  15   3      185.95      192.12     17.17 o 
  -6  15   3      304.44      312.89     19.85 o 
  -5  15   3      750.44      728.30     25.00 o 
  -4  15   3        6.72       10.86      6.16 o 
  -3  15   3      277.70      278.72     22.24 o 
  -2  15   3      446.71      479.48     17.74 o 
  -1  15   3        4.97        3.23      5.91 o 
   0  15   3       60.97       57.79      7.59 o 
   1  15   3      215.59      219.31     11.31 o 
   2  15   3       24.46       20.69     12.66 o 
   3  15   3      181.13      191.52     11.45 o 
   4  15   3      187.97      181.84     11.96 o 
   5  15   3      142.00      161.17     12.38 o 
   6  15   3        2.33       -8.18      8.18 o 
  -6  16   3       77.34       84.92     10.88 o 
  -5  16   3        2.71       -0.71      7.70 o 
  -4  16   3      138.57      152.09     11.31 o 
  -3  16   3      133.06      141.87     14.60 o 
  -2  16   3     1182.51     1123.93     31.86 o 
  -1  16   3       40.91       42.27      8.04 o 
   0  16   3     1283.29     1455.32     74.49 o 
   1  16   3       34.17       27.98     10.73 o 
   2  16   3      519.17      563.11     20.01 o 
   3  16   3       48.00       66.95      8.73 o 
   4  16   3        3.54        4.51     10.09 o 
   5  16   3       20.47       13.94      8.62 o 
  -6  17   3        7.37        6.02      8.74 o 
  -5  17   3      255.54      248.45     14.61 o 
  -4  17   3       14.60        9.46      8.01 o 
  -3  17   3      288.50      298.04     29.84 o 
  -2  17   3       11.07        9.44      7.29 o 
  -1  17   3        1.06        2.62      6.83 o 
   0  17   3        9.12        0.33      7.57 o 
   1  17   3       56.18       70.16      9.08 o 
   2  17   3        8.60        5.61      8.37 o 
   3  17   3      160.64      165.58     11.76 o 
   4  17   3       27.03       56.95      9.39 o 
   5  17   3      204.42      233.58     15.16 o 
  -5  18   3      111.81      110.02     11.65 o 
  -4  18   3        2.02       -7.75     10.09 o 
  -3  18   3      308.38      347.25     17.10 o 
  -2  18   3       32.85       26.24      8.04 o 
  -1  18   3      293.93      306.01     15.94 o 
   0  18   3      380.32      411.99     27.91 o 
   1  18   3      195.78      218.84     13.72 o 
   2  18   3       76.97       81.46     21.47 o 
   3  18   3        0.23        0.31      7.43 o 
   4  18   3      106.73      110.97     11.83 o 
  -3  19   3       19.27       13.83      8.95 o 
  -2  19   3        6.82       10.85     14.17 o 
  -1  19   3       23.91       36.10      9.70 o 
   0  19   3       13.42       11.69      8.48 o 
   1  19   3      178.66      161.04     12.83 o 
   2  19   3      160.65      146.39     20.61 o 
 -10   0   4     1319.77     1512.89     58.39 o 
  -8   0   4       34.89       29.62      9.87 o 
  -6   0   4      589.48      623.57     19.31 o 
  -4   0   4       82.22       76.85      6.87 o 
  -2   0   4     2439.72     2153.97     45.29 o 
   0   0   4     1135.02     1096.89     35.63 o 
   2   0   4     4467.49     4665.30     96.61 o 
   4   0   4       13.23       51.98      5.37 o 
   6   0   4     2218.02     2193.96     52.59 o 
   8   0   4     1214.12     1189.62     48.51 o 
  10   0   4      568.73      617.78     35.63 o 
 -11   1   4       80.28       92.25     11.83 o 
 -10   1   4       50.59       51.49      9.40 o 
  -9   1   4      233.57      258.13     15.03 o 
  -8   1   4     1165.81     1219.46     32.78 o 
  -7   1   4     1205.69     1180.32     22.51 o 
  -6   1   4     2144.87     2046.68     34.39 o 
  -5   1   4     5125.84     4963.61     75.62 o 
  -4   1   4     1381.54     1518.12     28.60 o 
  -3   1   4     3180.29     3127.75     52.85 o 
  -2   1   4      190.99      179.55      4.04 o 
  -1   1   4     3830.75     4119.11     86.36 o 
   0   1   4      626.84      678.10     12.97 o 
   1   1   4       18.53       17.39      1.59 o 
   2   1   4     6806.48     7350.85    106.02 o 
   3   1   4      596.09      510.57     10.49 o 
   4   1   4     1336.54     1431.22     29.43 o 
   5   1   4     1027.73      989.79     18.93 o 
   6   1   4       38.25       39.33      4.58 o 
   7   1   4     1507.92     1485.55     27.52 o 
   8   1   4       11.70        3.26      6.42 o 
   9   1   4        2.24       -0.81      8.01 o 
  10   1   4        6.77       -9.53      9.53 o 
 -11   2   4      190.87      166.47     13.51 o 
 -10   2   4      102.59       96.15     16.53 o 
  -9   2   4      871.17      831.94     42.72 o 
  -8   2   4        4.38       -1.60      6.05 o 
  -7   2   4      718.24      726.69     15.80 o 
  -6   2   4     2773.57     2838.71     45.78 o 
  -5   2   4       84.21       92.78      5.32 o 
  -4   2   4       80.87       66.29      4.02 o 
  -3   2   4     3290.38     3354.97     50.06 o 
  -2   2   4       44.17       43.52      1.99 o 
  -1   2   4     5037.36     5287.75    127.99 o 
   0   2   4     1027.16      982.35     18.17 o 
   1   2   4      717.55      778.91     15.49 o 
   2   2   4    14778.47    15662.05    223.27 o 
   3   2   4       55.96       78.62      3.77 o 
   4   2   4        7.82        8.07      2.94 o 
   5   2   4      545.05      537.60     12.27 o 
   6   2   4      199.93      178.54      8.23 o 
   7   2   4      729.77      741.73     19.74 o 
   8   2   4       40.42       43.72      7.10 o 
   9   2   4      558.51      563.16     22.75 o 
 -11   3   4        0.01       -2.73      9.44 o 
 -10   3   4       36.56       33.62      8.74 o 
  -9   3   4       62.68       67.06     10.52 o 
  -8   3   4      526.90      556.11     16.01 o 
  -7   3   4       88.36       82.78      7.88 o 
  -6   3   4     2318.57     2306.29     43.56 o 
  -5   3   4       16.32       26.79      3.76 o 
  -4   3   4      570.71      620.33     14.07 o 
  -3   3   4       77.69      100.93      9.62 o 
  -2   3   4     1444.47     1451.40     27.57 o 
  -1   3   4    27425.34    29513.63    502.11 o 
   0   3   4     7701.19     8207.62    106.13 o 
   1   3   4        1.86        3.05      1.40 o 
   2   3   4     7083.58     7365.45    106.38 o 
   3   3   4        0.40        7.62      2.66 o 
   4   3   4     5934.39     5817.78     86.23 o 
   5   3   4        4.67        9.31      3.40 o 
   6   3   4       92.70       86.66      6.38 o 
   7   3   4      440.29      426.19     14.15 o 
   8   3   4       34.45       37.59      6.94 o 
   9   3   4       22.50       22.90      7.66 o 
 -11   4   4       76.30       71.54     11.18 o 
 -10   4   4       28.92       17.43      7.74 o 
  -9   4   4        9.03        5.49      7.27 o 
  -8   4   4        1.57       -2.48      5.75 o 
  -7   4   4       86.82       78.97      6.34 o 
  -6   4   4      335.64      323.02     10.36 o 
  -5   4   4     3305.72     3254.87     58.36 o 
  -4   4   4      122.42      133.47      7.32 o 
  -3   4   4     9883.67     9902.49    165.28 o 
  -2   4   4      340.00      404.58     11.09 o 
  -1   4   4    25534.03    25505.32    369.19 o 
   0   4   4      582.30      563.09      9.14 o 
   1   4   4     7490.52     7942.87    116.57 o 
   2   4   4      848.56      913.24     15.82 o 
   3   4   4     1024.75     1019.53     17.86 o 
   4   4   4       96.50       98.13      4.95 o 
   5   4   4        1.16       -0.32      3.21 o 
   6   4   4      567.57      530.11     14.93 o 
   7   4   4      184.15      189.22      9.67 o 
   8   4   4      451.58      465.05     16.22 o 
   9   4   4      408.25      435.23     16.53 o 
 -10   5   4        8.79       11.75      7.88 o 
  -9   5   4       30.91       31.47      6.43 o 
  -8   5   4      739.40      716.17     19.04 o 
  -7   5   4      271.38      275.30     10.37 o 
  -6   5   4       92.21      120.42      8.75 o 
  -5   5   4      850.84      835.35     51.95 o 
  -4   5   4      468.05      473.08     14.57 o 
  -3   5   4     1909.59     1969.40     36.30 o 
  -2   5   4     1867.13     1966.32     36.75 o 
  -1   5   4      313.65      284.59     10.84 o 
   0   5   4      122.94      114.68      4.90 o 
   1   5   4     2205.78     2282.58     31.49 o 
   2   5   4     7717.88     7740.32    101.05 o 
   3   5   4     3276.82     3178.65     48.56 o 
   4   5   4     4774.39     4743.24     71.31 o 
   5   5   4     1932.05     1882.63     31.90 o 
   6   5   4      885.77      867.60     21.32 o 
   7   5   4      181.70      169.21     12.03 o 
   8   5   4       28.53       33.57      7.01 o 
   9   5   4       11.58       15.04      7.57 o 
 -10   6   4       41.27       62.34     10.00 o 
  -9   6   4        1.18       -2.28      5.60 o 
  -8   6   4      132.80      117.76      9.38 o 
  -7   6   4      666.97      644.83     22.14 o 
  -6   6   4        0.61        0.51      4.84 o 
  -5   6   4      761.87      769.64     17.93 o 
  -4   6   4     1618.05     1537.97     30.09 o 
  -3   6   4     2059.47     1926.79     44.71 o 
  -2   6   4    15142.41    14931.16    214.62 o 
  -1   6   4     3912.73     4047.95     87.75 o 
   0   6   4    10565.66    10890.22    140.96 o 
   1   6   4       54.87       45.80      2.78 o 
   2   6   4     9519.24     9596.67    124.91 o 
   3   6   4        5.99        5.00      2.71 o 
   4   6   4      378.64      423.71     14.37 o 
   5   6   4      119.06      121.88      6.38 o 
   6   6   4      232.04      220.37      9.91 o 
   7   6   4       69.05       62.67      9.31 o 
   8   6   4      284.21      280.71     12.79 o 
   9   6   4       62.01       54.80     12.41 o 
 -10   7   4       51.99       58.39     15.46 o 
  -9   7   4       30.53       19.41      6.17 o 
  -8   7   4        0.01       -5.22      5.22 o 
  -7   7   4     2027.48     1945.28     39.45 o 
  -6   7   4      303.94      292.47     10.50 o 
  -5   7   4     1805.39     1700.20     33.91 o 
  -4   7   4      896.16      886.46     20.05 o 
  -3   7   4      456.71      464.48     11.92 o 
  -2   7   4     1127.19     1165.84     19.70 o 
  -1   7   4      517.31      562.73     10.89 o 
   0   7   4     1176.57     1066.13     18.10 o 
   1   7   4      724.77      732.61     12.23 o 
   2   7   4       23.21       31.51      2.69 o 
   3   7   4     2530.02     2502.01     73.06 o 
   4   7   4      316.81      323.67      8.76 o 
   5   7   4     2152.71     2097.45     41.26 o 
   6   7   4      274.16      290.48     30.91 o 
   7   7   4      725.73      725.25     37.20 o 
   8   7   4       60.53       63.71      8.44 o 
   9   7   4       26.24       21.81     13.78 o 
 -10   8   4      256.58      263.26     16.14 o 
  -9   8   4       10.83       17.40      7.64 o 
  -8   8   4      302.22      274.65     11.94 o 
  -7   8   4      505.78      488.54     15.21 o 
  -6   8   4       40.26       51.56      5.94 o 
  -5   8   4      514.93      463.53     13.54 o 
  -4   8   4      308.16      287.79     17.37 o 
  -3   8   4     1296.35     1262.11     25.64 o 
  -2   8   4     1081.46     1001.87     17.70 o 
  -1   8   4     1991.00     1876.13     30.14 o 
   0   8   4     1079.13      978.91     17.23 o 
   1   8   4     5578.38     5561.75     74.07 o 
   2   8   4       99.81      101.32      3.97 o 
   3   8   4      150.12      139.50      5.60 o 
   4   8   4      589.70      525.87     12.96 o 
   5   8   4      333.05      319.58     15.95 o 
   6   8   4     1467.90     1451.82     32.13 o 
   7   8   4      104.10       93.41      8.69 o 
   8   8   4      365.60      372.23     15.29 o 
   9   8   4        6.71        7.31      7.76 o 
 -10   9   4      189.37      190.77     11.89 o 
  -9   9   4       13.44       21.05      7.07 o 
  -8   9   4      610.18      593.72     24.39 o 
  -7   9   4      106.52      107.88      7.95 o 
  -6   9   4     1549.72     1507.90     32.35 o 
  -5   9   4     2704.78     2502.40     51.09 o 
  -4   9   4     1243.56     1204.28     32.46 o 
  -3   9   4      473.74      465.52     10.25 o 
  -2   9   4       70.16       69.67      3.80 o 
  -1   9   4       30.46       21.69      2.84 o 
   0   9   4     1469.38     1496.69     25.06 o 
   1   9   4       73.99       89.35      8.08 o 
   2   9   4      199.31      219.77      5.95 o 
   3   9   4       28.72       30.75      3.74 o 
   4   9   4      339.89      330.23     11.35 o 
   5   9   4      473.00      455.88     15.67 o 
   6   9   4      581.51      570.86     17.57 o 
   7   9   4       13.65       13.99      6.84 o 
   8   9   4       78.79       71.57      9.00 o 
  -9  10   4      507.37      505.81     17.67 o 
  -8  10   4        3.76        8.73      6.23 o 
  -7  10   4        6.57       18.09      5.76 o 
  -6  10   4       75.17       83.37      7.08 o 
  -5  10   4       65.21       61.54      8.16 o 
  -4  10   4       42.01       58.40     15.79 o 
  -3  10   4      189.26      173.21     12.59 o 
  -2  10   4      277.10      267.21      7.50 o 
  -1  10   4     1328.52     1283.97     22.50 o 
   0  10   4      354.30      312.59      8.23 o 
   1  10   4     1011.37     1027.11     24.45 o 
   2  10   4        0.09        4.92      3.17 o 
   3  10   4       93.30       88.31      5.14 o 
   4  10   4       18.87       26.78      6.31 o 
   5  10   4      997.84     1043.72     25.20 o 
   6  10   4      198.05      171.52     10.19 o 
   7  10   4      421.47      476.83     17.10 o 
   8  10   4        6.51        3.24      7.73 o 
  -9  11   4      137.64      140.82     10.63 o 
  -8  11   4      652.28      619.05     19.58 o 
  -7  11   4      388.67      374.53     14.24 o 
  -6  11   4      853.90      829.05     21.70 o 
  -5  11   4      264.70      216.91     11.05 o 
  -4  11   4     3126.68     2855.26     54.06 o 
  -3  11   4      347.92      338.28     17.71 o 
  -2  11   4      893.17      814.97     22.41 o 
  -1  11   4       73.78       78.16      6.20 o 
   0  11   4       31.53       33.31      3.66 o 
   1  11   4      209.98      214.19      7.73 o 
   2  11   4      893.38      891.72     17.47 o 
   3  11   4      218.48      194.54      7.36 o 
   4  11   4      859.29      827.61     21.12 o 
   5  11   4       10.02       14.95      7.51 o 
   6  11   4      252.38      241.37     13.38 o 
   7  11   4        9.38       16.16      7.40 o 
   8  11   4       10.65       19.08      8.65 o 
  -9  12   4      155.22      141.23     10.78 o 
  -8  12   4      271.52      282.84     13.54 o 
  -7  12   4        8.32       12.47      6.38 o 
  -6  12   4      237.53      223.19     10.89 o 
  -5  12   4      220.78      217.43     10.98 o 
  -4  12   4      486.58      490.69     15.18 o 
  -3  12   4     1521.04     1427.89     30.30 o 
  -2  12   4      985.67      978.11     22.26 o 
  -1  12   4     1149.15     1152.60     21.53 o 
   0  12   4        9.99        8.33      3.52 o 
   1  12   4      356.69      352.66      9.65 o 
   2  12   4      122.47      114.05      5.84 o 
   3  12   4       11.71        6.78      5.02 o 
   4  12   4        2.04        7.75      5.68 o 
   5  12   4        1.06        4.28      6.29 o 
   6  12   4      193.09      183.30     25.09 o 
   7  12   4        9.63       19.91      7.48 o 
  -8  13   4       19.67       27.19      7.75 o 
  -7  13   4      556.28      538.49     30.79 o 
  -6  13   4       11.29       13.15      6.19 o 
  -5  13   4      316.19      312.45     15.40 o 
  -4  13   4        0.48        3.63      5.02 o 
  -3  13   4      121.12      107.64      7.32 o 
  -2  13   4      101.33       93.37     10.17 o 
  -1  13   4      410.73      447.54     19.58 o 
   0  13   4        0.28       -0.41      3.57 o 
   1  13   4       92.44       88.80      5.63 o 
   2  13   4       66.66       78.86      8.49 o 
   3  13   4     2243.22     2288.81     45.30 o 
   4  13   4       71.33       74.71      7.61 o 
   5  13   4      545.84      492.51     16.88 o 
   6  13   4        0.21        9.29      6.99 o 
   7  13   4        1.95        6.28      9.23 o 
  -8  14   4       15.98       10.08      7.75 o 
  -7  14   4       37.22       37.70      7.98 o 
  -6  14   4        1.01        0.88      6.09 o 
  -5  14   4        6.69        6.38      5.66 o 
  -4  14   4      909.90      832.33     21.73 o 
  -3  14   4        0.94        4.97      5.15 o 
  -2  14   4     2968.28     2907.40     71.31 o 
  -1  14   4       40.82       51.04      7.19 o 
   0  14   4       61.22       80.95     14.17 o 
   1  14   4        1.95        3.14      4.06 o 
   2  14   4      236.50      215.27     28.12 o 
   3  14   4       23.63       27.65      6.13 o 
   4  14   4      191.59      200.06     10.54 o 
   5  14   4        9.19        6.68      6.43 o 
   6  14   4       16.36       11.10      8.86 o 
  -7  15   4      148.36      161.90     11.24 o 
  -6  15   4       60.23       80.34     14.81 o 
  -5  15   4       18.52       21.04      7.69 o 
  -4  15   4        1.77        2.84      5.53 o 
  -3  15   4       95.99       89.36      7.78 o 
  -2  15   4       20.68       24.19      6.02 o 
  -1  15   4       38.61       44.58      7.13 o 
   0  15   4       95.33      109.91      8.74 o 
   1  15   4       47.43       58.63      6.44 o 
   2  15   4      284.01      292.81     19.10 o 
   3  15   4     1068.91     1108.63     31.10 o 
   4  15   4      117.55      109.39     11.16 o 
   5  15   4      106.28      108.50     10.93 o 
   6  15   4      159.28      175.65     13.51 o 
  -6  16   4       26.08       18.76      7.48 o 
  -5  16   4      669.02      612.17     41.21 o 
  -4  16   4        2.38        0.90      5.86 o 
  -3  16   4      333.86      321.83     12.96 o 
  -2  16   4      152.48      134.93     10.44 o 
  -1  16   4     1253.20     1314.17     46.15 o 
   0  16   4        7.17        3.98     14.81 o 
   1  16   4      520.46      545.13     19.17 o 
   2  16   4       39.52       36.35     14.60 o 
   3  16   4      166.12      172.15     11.28 o 
   4  16   4        8.58        6.20     10.30 o 
   5  16   4        2.15        6.31     12.45 o 
  -5  17   4        0.60        2.24      8.01 o 
  -4  17   4      236.50      259.73     19.75 o 
  -3  17   4        1.41       -0.19     15.46 o 
  -2  17   4        9.39        2.69      7.09 o 
  -1  17   4        8.90        2.63      9.02 o 
   0  17   4      540.96      601.46     21.76 o 
   1  17   4       48.10       35.40      8.35 o 
   2  17   4      242.22      215.41     13.08 o 
   3  17   4       67.28       83.27      9.68 o 
   4  17   4      242.73      273.02     15.14 o 
  -4  18   4      183.52      204.01     13.92 o 
  -3  18   4        2.02        0.09      7.40 o 
  -2  18   4      227.33      263.94     14.87 o 
  -1  18   4       60.71       59.87      9.26 o 
   0  18   4      292.90      287.84     15.53 o 
   1  18   4      275.14      312.12     17.60 o 
   2  18   4      318.13      349.47     16.60 o 
   3  18   4        0.56        2.35      8.02 o 
  -3  19   4      221.53      246.61     19.75 o 
  -2  19   4        2.42       -2.42      8.04 o 
  -1  19   4        1.15       -6.29      8.01 o 
   0  19   4        8.30        7.13      8.31 o 
   1  19   4       53.94       48.23      9.70 o 
   2  19   4        8.55        8.20     15.88 o 
 -11   0   5      298.35      258.87     22.32 o 
  -9   0   5      276.57      288.50     20.61 o 
  -7   0   5      862.74      886.82     36.06 o 
  -5   0   5      633.54      567.46     17.33 o 
  -3   0   5     3406.85     3720.22     77.46 o 
  -1   0   5      890.96      939.76     31.77 o 
   1   0   5     7045.73     6926.81    226.46 o 
   3   0   5       74.63       92.33      6.05 o 
   5   0   5     1738.84     1650.30     46.37 o 
   7   0   5     1222.03     1210.24     57.31 o 
   9   0   5        7.64        9.44     12.02 o 
 -11   1   5        2.50       -2.21      8.65 o 
 -10   1   5      178.24      197.89     13.20 o 
  -9   1   5      262.22      291.96     18.89 o 
  -8   1   5      639.15      626.59     64.83 o 
  -7   1   5     1286.81     1292.12     24.41 o 
  -6   1   5     3882.61     3904.55     61.44 o 
  -5   1   5     1911.87     1941.44     31.56 o 
  -4   1   5    10531.15    10686.56    178.66 o 
  -3   1   5     1461.23     1384.80     21.93 o 
  -2   1   5        1.76       -0.35      1.68 o 
  -1   1   5     5575.74     6096.72    127.19 o 
   0   1   5     3686.35     3907.32     66.02 o 
   1   1   5      140.65      134.67      3.90 o 
   2   1   5     3092.75     3120.35     46.85 o 
   3   1   5      181.27      226.57      6.57 o 
   4   1   5       21.53       26.19      3.37 o 
   5   1   5        9.66       12.00      3.62 o 
   6   1   5     1104.72     1076.82     26.77 o 
   7   1   5       11.29       10.97      4.71 o 
   8   1   5        1.60       -5.66      5.66 o 
   9   1   5       22.06       25.38     11.59 o 
 -11   2   5      217.28      249.67     20.82 o 
 -10   2   5      127.15      156.65     11.99 o 
  -9   2   5      111.96      124.04     21.25 o 
  -8   2   5        3.49       -1.01      4.84 o 
  -7   2   5      192.78      187.04      7.51 o 
  -6   2   5        1.45       -1.03      4.28 o 
  -5   2   5     2970.48     3004.56     46.55 o 
  -4   2   5     4156.41     4194.64     62.78 o 
  -3   2   5      618.54      677.01     12.03 o 
  -2   2   5     6076.12     6246.57     89.78 o 
  -1   2   5     4665.25     4988.67     83.66 o 
   0   2   5     2490.66     2641.78     45.69 o 
   1   2   5     3151.53     3330.08     49.19 o 
   2   2   5      844.37      865.67     15.15 o 
   3   2   5      139.13      148.55      5.20 o 
   4   2   5       69.55       83.67      4.58 o 
   5   2   5      429.31      395.92     10.43 o 
   6   2   5      866.56      857.96     18.07 o 
   7   2   5      252.54      259.19      9.53 o 
   8   2   5      735.72      773.12     29.23 o 
   9   2   5        3.26       -3.46      8.65 o 
 -11   3   5        2.22       -8.31      8.31 o 
 -10   3   5        7.56        4.29      7.40 o 
  -9   3   5      958.35      954.42     28.82 o 
  -8   3   5      415.86      433.47     13.92 o 
  -7   3   5     2673.49     2600.38     51.82 o 
  -6   3   5       77.17       78.46      5.92 o 
  -5   3   5     2084.12     2031.54     38.26 o 
  -4   3   5       82.53       86.68      5.32 o 
  -3   3   5      150.40      156.53      4.54 o 
  -2   3   5     1851.98     1926.77     28.37 o 
  -1   3   5       65.23       73.45      2.47 o 
   0   3   5     1504.55     1453.14     23.45 o 
   1   3   5      991.17      856.09     17.12 o 
   2   3   5      125.01       82.47      4.15 o 
   3   3   5     7760.69     7716.34    112.34 o 
   4   3   5      738.23      697.98     18.59 o 
   5   3   5     3395.68     3185.97     50.39 o 
   6   3   5     1328.87     1270.67     26.71 o 
   7   3   5      194.59      190.03      9.89 o 
   8   3   5      123.38      125.10     14.63 o 
   9   3   5        1.39        2.24      8.44 o 
 -11   4   5        2.55        1.44     16.96 o 
 -10   4   5       97.76      105.64     10.75 o 
  -9   4   5       57.83       60.51      7.09 o 
  -8   4   5      850.51      794.96     22.39 o 
  -7   4   5      132.36      126.35      7.47 o 
  -6   4   5        0.30        2.47      3.70 o 
  -5   4   5       22.82       23.42      3.87 o 
  -4   4   5     2719.73     2865.63     51.28 o 
  -3   4   5      850.81      879.60     15.23 o 
  -2   4   5    18110.62    19138.10    275.30 o 
  -1   4   5     4540.14     4602.79     72.84 o 
   0   4   5    10583.95    11254.41    145.42 o 
   1   4   5      192.38      200.42      4.68 o 
   2   4   5      854.19      946.79     14.68 o 
   3   4   5       53.14       48.90      5.38 o 
   4   4   5       12.80        9.75      3.41 o 
   5   4   5       27.46       42.41      4.64 o 
   6   4   5      101.21       93.63      5.94 o 
   7   4   5        6.07       10.29      5.66 o 
   8   4   5      534.80      547.38     17.89 o 
   9   4   5      316.64      366.72     20.92 o 
 -10   5   5        1.62        3.66      7.70 o 
  -9   5   5       78.24       90.31      7.98 o 
  -8   5   5      196.48      184.41      9.44 o 
  -7   5   5     1239.54     1229.48     26.97 o 
  -6   5   5       57.49       51.85      6.78 o 
  -5   5   5      447.63      437.63     14.94 o 
  -4   5   5       16.41        8.34      3.11 o 
  -3   5   5      610.22      566.46     10.95 o 
  -2   5   5      758.11      736.51     13.08 o 
  -1   5   5     1496.63     1697.55     37.12 o 
   0   5   5      508.32      455.35     10.62 o 
   1   5   5     1046.02      970.10     15.00 o 
   2   5   5     2134.05     2071.67     29.39 o 
   3   5   5     6876.23     6770.90     99.35 o 
   4   5   5     3393.55     3392.88     63.08 o 
   5   5   5      356.66      371.01     11.59 o 
   6   5   5      433.78      420.86     14.60 o 
   7   5   5       66.48       59.85      8.44 o 
   8   5   5       74.61       75.89      8.58 o 
   9   5   5        6.58       -0.54      7.08 o 
 -10   6   5        8.83       28.33     12.45 o 
  -9   6   5       54.35       60.82      9.40 o 
  -8   6   5       63.36       63.59      8.65 o 
  -7   6   5        9.43        9.80      6.22 o 
  -6   6   5       16.78       19.02      6.61 o 
  -5   6   5        4.08        0.67      3.79 o 
  -4   6   5      816.88      867.40     19.99 o 
  -3   6   5     4488.06     4584.95     68.59 o 
  -2   6   5     4664.31     5053.58     74.80 o 
  -1   6   5     3187.97     3267.59     68.94 o 
   0   6   5       31.62       29.60      3.09 o 
   1   6   5     4386.71     4327.47     58.02 o 
   2   6   5       14.81       11.89      2.37 o 
   3   6   5      139.81      130.45      5.70 o 
   4   6   5        0.48        3.93      4.08 o 
   5   6   5       64.68       65.69      5.13 o 
   6   6   5       54.82       44.46      6.37 o 
   7   6   5     1101.57     1025.73     25.40 o 
   8   6   5       99.36      108.17      9.39 o 
   9   6   5      163.81      174.91     11.61 o 
 -10   7   5       29.63       39.54      9.17 o 
  -9   7   5      118.66      105.10      8.65 o 
  -8   7   5      464.98      458.69     15.13 o 
  -7   7   5      350.38      319.67     11.77 o 
  -6   7   5      288.62      292.23     10.57 o 
  -5   7   5        6.76        4.30      3.70 o 
  -4   7   5     1414.79     1351.87     27.45 o 
  -3   7   5       65.80       77.65      5.21 o 
  -2   7   5      328.60      322.00      7.60 o 
  -1   7   5     4236.93     4070.86     71.33 o 
   0   7   5      813.15      678.11     11.61 o 
   1   7   5     1270.95     1232.81     18.80 o 
   2   7   5     3355.11     3267.54     44.98 o 
   3   7   5      253.13      270.66      7.63 o 
   4   7   5     1734.31     1808.87     30.68 o 
   5   7   5      777.72      738.35     19.10 o 
   6   7   5     1359.72     1344.36     63.97 o 
   7   7   5      619.68      642.42     19.32 o 
   8   7   5       28.82       30.96      7.61 o 
   9   7   5       15.03       15.83      7.74 o 
 -10   8   5      120.72      125.78     14.97 o 
  -9   8   5      121.21      132.31     13.28 o 
  -8   8   5      167.53      140.49      8.90 o 
  -7   8   5        0.72       -0.57      6.11 o 
  -6   8   5       48.55       47.03      5.72 o 
  -5   8   5        2.28        5.75      6.11 o 
  -4   8   5        2.67        0.63      3.65 o 
  -3   8   5     1275.04     1215.70     21.14 o 
  -2   8   5       57.57       75.85      8.64 o 
  -1   8   5     2931.49     2978.80     45.88 o 
   0   8   5     1971.83     1971.53     34.80 o 
   1   8   5     3408.51     3335.62     45.94 o 
   2   8   5     1254.50     1219.22     19.06 o 
   3   8   5     1140.30     1196.87     21.57 o 
   4   8   5      463.67      456.75     11.41 o 
   5   8   5      284.19      277.72     16.18 o 
   6   8   5      502.87      479.33     15.72 o 
   7   8   5      956.09      947.17     25.00 o 
   8   8   5       10.83       14.14      7.48 o 
 -10   9   5      103.53      109.38     10.15 o 
  -9   9   5      220.33      188.87     11.18 o 
  -8   9   5       47.14       55.67      7.12 o 
  -7   9   5      936.84      851.61     26.78 o 
  -6   9   5      499.80      471.39     14.49 o 
  -5   9   5     3187.87     2983.69     56.12 o 
  -4   9   5     3192.79     3010.99     55.65 o 
  -3   9   5     1604.46     1565.79     26.46 o 
  -2   9   5      834.01      777.58     21.13 o 
  -1   9   5        1.00       -1.84      2.63 o 
   0   9   5        5.87        8.98      2.97 o 
   1   9   5     1390.19     1402.52     21.66 o 
   2   9   5        2.60        4.23      2.62 o 
   3   9   5     1105.70     1078.03     20.15 o 
   4   9   5      139.29      139.92      7.83 o 
   5   9   5      958.52      930.24     23.14 o 
   6   9   5        8.86        0.80      6.11 o 
   7   9   5      531.88      564.98     18.76 o 
   8   9   5       36.88       47.49      8.61 o 
  -9  10   5       18.90       11.80      7.00 o 
  -8  10   5      169.40      137.59      9.65 o 
  -7  10   5      180.78      181.79      9.84 o 
  -6  10   5      150.36      150.42      8.71 o 
  -5  10   5       11.74       14.91      5.22 o 
  -4  10   5     1376.49     1271.79     27.43 o 
  -3  10   5       47.66       41.26      3.67 o 
  -2  10   5      441.03      382.47      9.36 o 
  -1  10   5       84.26       91.71      4.69 o 
   0  10   5     3002.49     3024.31     42.72 o 
   1  10   5      787.90      764.95     14.07 o 
   2  10   5        3.35       -2.64      2.64 o 
   3  10   5      242.01      231.52     10.13 o 
   4  10   5      774.15      757.47     19.64 o 
   5  10   5       68.02       57.77      9.47 o 
   6  10   5      687.13      681.27     20.11 o 
   7  10   5       57.97       35.28     12.43 o 
   8  10   5      128.77      118.48     10.73 o 
  -9  11   5      250.15      264.49     13.25 o 
  -8  11   5      741.56      693.63     27.01 o 
  -7  11   5      363.54      337.17     13.50 o 
  -6  11   5      528.58      497.74     16.03 o 
  -5  11   5     1734.67     1634.34     44.03 o 
  -4  11   5       29.59       27.37      5.27 o 
  -3  11   5      552.06      516.85     14.28 o 
  -2  11   5        0.34        1.64      3.06 o 
  -1  11   5      476.98      457.19     10.88 o 
   0  11   5      315.77      311.13      7.98 o 
   1  11   5     1244.31     1229.63     20.16 o 
   2  11   5       91.28       86.65      6.02 o 
   3  11   5      409.62      419.28     11.05 o 
   4  11   5      246.91      250.80     10.95 o 
   5  11   5      478.25      457.24     21.86 o 
   6  11   5       11.00        5.31      6.59 o 
   7  11   5       20.50       26.79      7.86 o 
  -8  12   5       31.68       43.41      7.63 o 
  -7  12   5       33.39       28.63      6.94 o 
  -6  12   5       46.98       48.41      6.86 o 
  -5  12   5       15.92       13.02      8.06 o 
  -4  12   5      476.42      431.46     13.81 o 
  -3  12   5     2018.69     1924.93     38.49 o 
  -2  12   5       23.31       27.83      4.03 o 
  -1  12   5      304.33      290.88      8.74 o 
   0  12   5       46.17       50.49      4.13 o 
   1  12   5      250.32      233.64      7.65 o 
   2  12   5       51.22       49.87      4.80 o 
   3  12   5       90.41       86.01      7.05 o 
   4  12   5        6.33        4.05      7.34 o 
   5  12   5       33.03       26.67      6.79 o 
   6  12   5       52.59       55.80      8.03 o 
   7  12   5      183.05      194.32     12.41 o 
  -8  13   5      558.47      621.93     36.28 o 
  -7  13   5       13.53        2.15      6.41 o 
  -6  13   5      429.38      386.60     14.53 o 
  -5  13   5       21.66       20.47      5.80 o 
  -4  13   5      380.11      360.40     12.75 o 
  -3  13   5       88.58       91.77     10.60 o 
  -2  13   5        4.51        4.52      4.57 o 
  -1  13   5      331.59      330.07      9.73 o 
   0  13   5       66.23       70.92      4.89 o 
   1  13   5      662.92      660.41     13.47 o 
   2  13   5     1422.51     1409.05     30.03 o 
   3  13   5      433.19      418.08     13.76 o 
   4  13   5      425.27      448.35     15.27 o 
   5  13   5      309.20      293.50     31.33 o 
   6  13   5      168.19      176.15     11.35 o 
   7  13   5      105.85      117.44     10.85 o 
  -8  14   5        6.15        8.69      7.58 o 
  -7  14   5        6.02       10.12      9.05 o 
  -6  14   5        5.51        4.21      5.94 o 
  -5  14   5      113.34      103.18      8.28 o 
  -4  14   5       11.44       16.36      5.45 o 
  -3  14   5     2021.00     1973.66     63.27 o 
  -2  14   5       69.98       72.35      6.84 o 
  -1  14   5      673.34      694.48     18.34 o 
   0  14   5      317.40      298.10      8.84 o 
   1  14   5       22.28       15.91      4.61 o 
   2  14   5      288.90      315.55     11.94 o 
   3  14   5       46.21       36.85      6.42 o 
   4  14   5        0.22        6.76      6.53 o 
   5  14   5       24.65       28.79      7.44 o 
   6  14   5      108.73       99.89     10.21 o 
  -7  15   5       54.52       49.61      8.45 o 
  -6  15   5      134.15      122.20      9.73 o 
  -5  15   5      134.82      116.52      9.02 o 
  -4  15   5        7.98        1.74      5.60 o 
  -3  15   5       82.13       67.30      7.25 o 
  -2  15   5       41.75       46.99     10.98 o 
  -1  15   5       45.98       50.76      7.67 o 
   0  15   5      382.76      360.05     24.22 o 
   1  15   5     1108.79     1096.02     22.31 o 
   2  15   5     1108.12     1110.62     26.18 o 
   3  15   5      505.30      494.53     16.12 o 
   4  15   5      742.91      749.85     21.43 o 
   5  15   5       31.92       30.11      7.78 o 
  -6  16   5      242.52      246.86     13.01 o 
  -5  16   5       17.68       19.26      7.02 o 
  -4  16   5       90.37      101.47      8.49 o 
  -3  16   5       57.72       61.29      7.51 o 
  -2  16   5      176.30      185.50     11.85 o 
  -1  16   5      150.89      146.90     25.54 o 
   0  16   5      639.98      666.91     22.37 o 
   1  16   5        0.46       -5.98      5.98 o 
   2  16   5      954.95      952.41     27.84 o 
   3  16   5      128.23      147.22     17.17 o 
   4  16   5        3.61       -4.44      7.52 o 
   5  16   5       10.97        7.73      8.24 o 
  -5  17   5       63.61       76.92      9.02 o 
  -4  17   5        0.13        9.91      6.85 o 
  -3  17   5       91.59       88.20     12.40 o 
  -2  17   5        0.13        5.83      8.59 o 
  -1  17   5      245.19      254.78     13.92 o 
   0  17   5      243.75      266.12     18.03 o 
   1  17   5      101.55      109.74     13.09 o 
   2  17   5        3.36        9.97      7.70 o 
   3  17   5      485.27      473.69     19.08 o 
   4  17   5       72.74       89.13     10.62 o 
  -4  18   5       10.14       20.52      8.92 o 
  -3  18   5       79.11       91.75     10.77 o 
  -2  18   5       96.47      113.49     18.89 o 
  -1  18   5       69.33       81.11     10.27 o 
   0  18   5      156.79      184.18     12.46 o 
   1  18   5       13.16        7.35     10.73 o 
   2  18   5      180.71      177.30     15.88 o 
   3  18   5        5.61       -2.88      8.15 o 
  -2  19   5        2.24        2.67      9.44 o 
  -1  19   5        4.20       -4.23      8.18 o 
   0  19   5       21.57       13.64      8.31 o 
   1  19   5        3.19       -3.29      8.05 o 
 -10   0   6      529.87      537.92     29.62 o 
  -8   0   6       71.31       55.16      8.37 o 
  -6   0   6     3673.22     3773.17     84.53 o 
  -4   0   6    20498.42    20598.94    413.05 o 
  -2   0   6     9718.76     9849.64    288.50 o 
   0   0   6    12190.18    12340.50    359.33 o 
   2   0   6     3570.58     3313.33     70.47 o 
   4   0   6      156.88      173.57      9.05 o 
   6   0   6     1835.14     1788.29     95.74 o 
   8   0   6      224.98      222.81     19.75 o 
 -11   1   6      100.40      113.24     11.83 o 
 -10   1   6       91.02       98.01     10.62 o 
  -9   1   6      498.12      498.14     36.49 o 
  -8   1   6     1010.80     1040.03     24.33 o 
  -7   1   6     1483.79     1502.37     35.10 o 
  -6   1   6      550.48      500.97     12.36 o 
  -5   1   6     5209.63     5273.88     78.94 o 
  -4   1   6     1743.66     1762.47     27.88 o 
  -3   1   6     3089.40     3228.76     47.82 o 
  -2   1   6     2276.75     2546.62     56.00 o 
  -1   1   6     2455.80     2595.29     56.92 o 
   0   1   6        0.99        3.22      1.75 o 
   1   1   6     5212.27     5319.29     77.18 o 
   2   1   6      290.29      300.85      7.17 o 
   3   1   6       99.48       89.99      4.59 o 
   4   1   6      169.54      155.25      6.11 o 
   5   1   6      428.47      458.17     11.55 o 
   6   1   6        9.35        9.34      4.61 o 
   7   1   6       87.68       93.59      6.69 o 
   8   1   6      138.10      135.53      9.67 o 
   9   1   6        1.01       -0.58      8.79 o 
 -11   2   6        7.22       -4.05      8.31 o 
 -10   2   6      648.82      674.42     23.79 o 
  -9   2   6        7.35       11.83      5.85 o 
  -8   2   6      529.77      518.83     15.57 o 
  -7   2   6        1.70        2.55      3.94 o 
  -6   2   6      517.76      544.23     11.94 o 
  -5   2   6      858.80      846.78     15.83 o 
  -4   2   6      165.45      144.15      4.70 o 
  -3   2   6     5638.60     5886.25     77.61 o 
  -2   2   6     1705.70     1945.66     54.24 o 
  -1   2   6     7935.77     8005.34    166.66 o 
   0   2   6     1567.42     1664.52     30.14 o 
   1   2   6     2705.94     2717.95     40.74 o 
   2   2   6       73.03       53.26      4.46 o 
   3   2   6      130.63      131.54      6.64 o 
   4   2   6      692.54      679.20     14.31 o 
   5   2   6        5.22       10.53      3.84 o 
   6   2   6      909.11      857.57     20.83 o 
   7   2   6       73.80       82.70      9.19 o 
   8   2   6      127.61      120.90      9.40 o 
   9   2   6      313.91      329.54     17.54 o 
 -11   3   6       33.98       42.37      9.35 o 
 -10   3   6      158.23      175.87     18.46 o 
  -9   3   6      135.75      141.55      8.82 o 
  -8   3   6      693.02      694.32     16.58 o 
  -7   3   6       14.84       24.70      5.22 o 
  -6   3   6     2447.80     2439.94     39.22 o 
  -5   3   6        4.00        3.25      3.59 o 
  -4   3   6       87.45       89.48      6.44 o 
  -3   3   6        0.05        6.28      3.76 o 
  -2   3   6      450.62      485.37      9.79 o 
  -1   3   6     8666.58     9424.46    156.83 o 
   0   3   6       31.54       28.40      3.63 o 
   1   3   6     2010.21     2065.58     31.83 o 
   2   3   6     2049.76     1934.99     30.56 o 
   3   3   6      208.68      228.44      6.79 o 
   4   3   6     5066.44     4947.03     74.62 o 
   5   3   6       49.57       41.73      6.01 o 
   6   3   6      138.38      142.63      7.13 o 
   7   3   6      262.84      265.41     11.61 o 
   8   3   6        0.43       -0.85      6.28 o 
   9   3   6       23.83       14.35      9.83 o 
 -10   4   6        2.51        3.07      7.40 o 
  -9   4   6       22.67       28.87      9.79 o 
  -8   4   6      594.04      589.77     21.02 o 
  -7   4   6      204.34      204.94      9.10 o 
  -6   4   6        1.22       -2.65      3.68 o 
  -5   4   6       50.33       63.57      4.28 o 
  -4   4   6      494.80      518.15     12.68 o 
  -3   4   6      993.00     1028.70     23.05 o 
  -2   4   6      367.73      477.06      8.58 o 
  -1   4   6     4255.57     4039.97     53.90 o 
   0   4   6      794.86      875.06     13.52 o 
   1   4   6       58.32       60.04      3.36 o 
   2   4   6       31.77       31.93      3.18 o 
   3   4   6      219.06      205.28      6.45 o 
   4   4   6      499.23      492.89     22.62 o 
   5   4   6      505.57      524.73     12.78 o 
   6   4   6        0.52        1.70      4.22 o 
   7   4   6      874.60      858.88     32.14 o 
   8   4   6      136.87      160.06     15.09 o 
   9   4   6      598.41      595.19     46.28 o 
 -10   5   6      152.78      164.24     12.53 o 
  -9   5   6      229.04      238.55     14.91 o 
  -8   5   6     1172.50     1183.17     27.93 o 
  -7   5   6      412.92      416.31     17.23 o 
  -6   5   6      868.01      832.35     19.74 o 
  -5   5   6      680.87      663.78     16.05 o 
  -4   5   6      187.87      193.24      8.55 o 
  -3   5   6      770.09      779.78     14.28 o 
  -2   5   6       76.77       86.74      3.74 o 
  -1   5   6      170.78      153.35      5.92 o 
   0   5   6     1479.04     1713.97     31.49 o 
   1   5   6     2482.64     2390.32     33.37 o 
   2   5   6     3842.61     3763.43     51.17 o 
   3   5   6     4557.44     4507.66     79.42 o 
   4   5   6     4586.68     4603.64     69.99 o 
   5   5   6     2029.42     2032.76     34.68 o 
   6   5   6     1148.45     1043.99     24.82 o 
   7   5   6      143.73      147.48      9.58 o 
   8   5   6        0.11       -1.19      6.57 o 
   9   5   6        0.02       -6.27      7.57 o 
 -10   6   6      373.75      409.13     27.91 o 
  -9   6   6       68.93       61.11      9.71 o 
  -8   6   6      365.67      360.59     13.24 o 
  -7   6   6       28.01       21.89      5.28 o 
  -6   6   6       87.08       84.99      6.78 o 
  -5   6   6       14.80        7.03      3.81 o 
  -4   6   6      520.35      559.96     21.63 o 
  -3   6   6     1940.62     2013.39     34.82 o 
  -2   6   6     4750.86     5009.46     74.44 o 
  -1   6   6      241.30      206.73      6.93 o 
   0   6   6     1462.04     1497.73     22.53 o 
   1   6   6       46.81       55.32      3.17 o 
   2   6   6       11.18        9.26      2.47 o 
   3   6   6        0.00        4.41      3.35 o 
   4   6   6       85.32       90.58      8.40 o 
   5   6   6        8.54       10.14      6.01 o 
   6   6   6      597.56      596.27     17.37 o 
   7   6   6       80.09       83.64      8.21 o 
   8   6   6      538.51      554.62     18.62 o 
 -10   7   6        3.63        4.29     12.65 o 
  -9   7   6      383.51      396.46     19.12 o 
  -8   7   6      241.11      232.89     10.82 o 
  -7   7   6      802.63      762.72     24.32 o 
  -6   7   6      199.66      183.59      8.56 o 
  -5   7   6     1272.31     1221.62     28.19 o 
  -4   7   6       65.11       89.52     16.14 o 
  -3   7   6      856.72      838.91     22.75 o 
  -2   7   6      437.52      396.56     15.49 o 
  -1   7   6       53.34       61.83      5.58 o 
   0   7   6     2268.48     2292.47     32.48 o 
   1   7   6     4432.54     4481.34     60.50 o 
   2   7   6      759.50      813.65     13.81 o 
   3   7   6     2271.61     2231.97     42.72 o 
   4   7   6       19.78       22.41      4.01 o 
   5   7   6     1357.92     1360.21     29.81 o 
   6   7   6      536.16      576.40     26.19 o 
   7   7   6      442.09      421.70     48.73 o 
   8   7   6      302.47      308.77     18.62 o 
 -10   8   6       74.67       75.02      8.87 o 
  -9   8   6      535.13      530.66     17.67 o 
  -8   8   6      225.06      194.58     10.26 o 
  -7   8   6      165.73      168.72      9.00 o 
  -6   8   6      155.08      168.34     12.26 o 
  -5   8   6      309.68      307.00     10.90 o 
  -4   8   6     1656.73     1557.78     35.78 o 
  -3   8   6      313.77      333.65      8.28 o 
  -2   8   6     1227.42     1234.10     29.79 o 
  -1   8   6       94.38       97.44      4.12 o 
   0   8   6     3249.68     3400.27     46.96 o 
   1   8   6      336.03      342.93      7.57 o 
   2   8   6       21.80       22.19      3.03 o 
   3   8   6       13.48        5.98      3.55 o 
   4   8   6        3.54        5.41      3.71 o 
   5   8   6      603.03      614.93     17.40 o 
   6   8   6      391.85      390.97     20.11 o 
   7   8   6       61.74       59.38      8.44 o 
   8   8   6      144.14      135.61     11.04 o 
  -9   9   6       61.38       53.61      9.02 o 
  -8   9   6       68.17       77.14      7.84 o 
  -7   9   6       33.44       30.42      6.01 o 
  -6   9   6      359.27      351.43     13.70 o 
  -5   9   6     3584.47     3424.25     63.45 o 
  -4   9   6        5.54       14.14      9.40 o 
  -3   9   6      914.32      839.88     16.65 o 
  -2   9   6       12.77       10.49      2.90 o 
  -1   9   6      108.83      108.19      4.59 o 
   0   9   6     1017.74     1023.99     16.93 o 
   1   9   6      711.58      710.57     12.93 o 
   2   9   6      256.50      246.92      7.35 o 
   3   9   6      472.47      458.54     11.42 o 
   4   9   6      753.83      758.26     21.37 o 
   5   9   6        4.10        7.25      9.93 o 
   6   9   6      279.47      284.54     12.52 o 
   7   9   6        7.08       13.13      7.06 o 
   8   9   6       67.82       64.57      8.97 o 
  -9  10   6      144.15      144.65     10.47 o 
  -8  10   6      112.79       94.13      8.44 o 
  -7  10   6       32.59       47.06      6.56 o 
  -6  10   6      135.34      144.66      8.67 o 
  -5  10   6     2187.09     2082.77     41.82 o 
  -4  10   6       13.96       10.15      4.72 o 
  -3  10   6      785.47      733.66     14.88 o 
  -2  10   6     1396.66     1320.65     23.30 o 
  -1  10   6     2810.46     2935.67     41.96 o 
   0  10   6      238.86      261.91      7.02 o 
   1  10   6     3156.80     3236.58     45.49 o 
   2  10   6      333.88      313.38      8.89 o 
   3  10   6     1129.89     1149.33     21.82 o 
   4  10   6      279.29      254.44     10.60 o 
   5  10   6      360.88      337.78     13.13 o 
   6  10   6       78.53       80.32     13.16 o 
   7  10   6       80.44       91.69      9.45 o 
  -9  11   6      127.31      133.31     10.37 o 
  -8  11   6      185.39      199.83     11.25 o 
  -7  11   6      385.38      345.06     17.73 o 
  -6  11   6      777.53      732.59     38.70 o 
  -5  11   6      145.68      160.91      8.75 o 
  -4  11   6      751.42      700.10     18.21 o 
  -3  11   6       50.26       39.08      5.15 o 
  -2  11   6        5.35       11.54      3.67 o 
  -1  11   6       85.41       87.49      5.17 o 
   0  11   6      982.80      965.13     16.89 o 
   1  11   6        2.70        2.87      3.13 o 
   2  11   6      463.99      446.49     11.26 o 
   3  11   6      353.52      353.83     12.06 o 
   4  11   6      702.63      736.02     42.34 o 
   5  11   6       68.09       76.90      8.61 o 
   6  11   6       60.55       54.97      8.23 o 
   7  11   6       56.14       62.89      9.21 o 
  -8  12   6       15.06       26.87      7.37 o 
  -7  12   6       20.70        8.81      6.38 o 
  -6  12   6       22.33       21.91      6.11 o 
  -5  12   6      266.80      242.97     15.58 o 
  -4  12   6      997.58      934.62     22.64 o 
  -3  12   6      390.98      397.38     12.64 o 
  -2  12   6     4077.60     4063.30     94.34 o 
  -1  12   6      232.27      241.94      8.24 o 
   0  12   6     2257.62     2233.31     33.67 o 
   1  12   6      561.76      549.37     11.61 o 
   2  12   6        0.87       -0.33      3.90 o 
   3  12   6       32.63       34.91      5.70 o 
   4  12   6       14.58       18.27      6.33 o 
   5  12   6      257.02      274.21     27.90 o 
   6  12   6       18.28       24.60      8.17 o 
   7  12   6       80.51      102.95     11.66 o 
  -8  13   6       45.03       48.27      8.34 o 
  -7  13   6      475.79      477.34     17.04 o 
  -6  13   6       57.69       71.28      7.63 o 
  -5  13   6      140.47      118.65     10.46 o 
  -4  13   6      113.15      111.91      7.78 o 
  -3  13   6       90.62       93.36      7.14 o 
  -2  13   6       26.04       37.48      5.57 o 
  -1  13   6       94.07       89.46      5.75 o 
   0  13   6      672.10      683.62     14.02 o 
   1  13   6     1325.47     1269.77     21.64 o 
   2  13   6      312.62      291.94      9.46 o 
   3  13   6      913.46      944.44     27.84 o 
   4  13   6      288.91      244.81     11.54 o 
   5  13   6      451.25      440.89     27.32 o 
   6  13   6       43.13       36.28      8.53 o 
  -7  14   6      109.09      112.80      9.65 o 
  -6  14   6       39.57       32.89      6.59 o 
  -5  14   6      188.22      191.41     10.64 o 
  -4  14   6       81.10       84.27      7.61 o 
  -3  14   6      118.93      115.14      7.69 o 
  -2  14   6      682.89      690.11     18.44 o 
  -1  14   6       66.00       53.20      5.41 o 
   0  14   6      192.87      206.80      7.58 o 
   1  14   6      256.47      256.85      8.30 o 
   2  14   6        4.26        4.53      5.25 o 
   3  14   6       22.98       25.82      6.32 o 
   4  14   6        3.30        5.94      6.25 o 
   5  14   6        3.77        4.31      6.76 o 
   6  14   6       75.76       86.00      9.98 o 
  -7  15   6      211.78      197.15     14.39 o 
  -6  15   6      233.83      262.22     22.55 o 
  -5  15   6       11.64        6.40      5.97 o 
  -4  15   6      167.01      182.11     12.06 o 
  -3  15   6      115.04      113.00      8.23 o 
  -2  15   6        6.87        5.67      5.43 o 
  -1  15   6      177.69      160.09     18.22 o 
   0  15   6      292.48      317.25      9.79 o 
   1  15   6      381.57      350.83     11.25 o 
   2  15   6      273.88      283.65     11.49 o 
   3  15   6      785.76      783.55     21.30 o 
   4  15   6       53.02       68.65      8.29 o 
   5  15   6      193.63      212.71     12.39 o 
  -6  16   6        9.55        4.76      7.00 o 
  -5  16   6      122.04      132.02      9.91 o 
  -4  16   6        0.30       -1.71      5.95 o 
  -3  16   6        3.90       11.48      5.79 o 
  -2  16   6      245.50      248.41     11.42 o 
  -1  16   6       21.10       19.41      7.41 o 
   0  16   6        8.82        4.21      6.06 o 
   1  16   6       78.96       79.90      7.75 o 
   2  16   6        2.77        0.64      8.96 o 
   3  16   6        1.51       -0.47      6.27 o 
   4  16   6        4.13        6.70      7.35 o 
  -5  17   6        0.99       -4.92      6.76 o 
  -4  17   6      439.66      465.06     27.60 o 
  -3  17   6        2.03        4.54      6.34 o 
  -2  17   6       35.44       37.87      7.20 o 
  -1  17   6       66.42       72.13      8.37 o 
   0  17   6      475.89      474.69     29.31 o 
   1  17   6      111.74       95.41     12.88 o 
   2  17   6      592.38      600.01     21.45 o 
   3  17   6        2.07       -6.73     12.02 o 
  -4  18   6       42.91       49.14     13.41 o 
  -3  18   6      185.96      230.09     12.60 o 
  -2  18   6        0.95        3.69      8.04 o 
  -1  18   6      182.04      186.14     18.46 o 
   0  18   6       26.32       19.48      8.66 o 
   1  18   6      273.00      295.50     15.37 o 
   2  18   6       53.51       46.23      8.89 o 
  -1  19   6        0.15        3.13      7.40 o 
 -11   0   7       35.85       45.51     13.31 o 
  -9   0   7      249.77      242.56     18.46 o 
  -7   0   7      607.50      627.16     18.40 o 
  -5   0   7     2292.26     2343.70     51.98 o 
  -3   0   7     4808.10     4597.47    139.53 o 
  -1   0   7     5179.86     4854.63    145.97 o 
   1   0   7    14746.53    14805.54    435.96 o 
   3   0   7     1757.16     1649.56     38.90 o 
   5   0   7      161.70      163.14     12.88 o 
   7   0   7     1050.13     1065.83     36.06 o 
 -11   1   7       11.99       23.52      8.95 o 
 -10   1   7      176.89      201.15     15.24 o 
  -9   1   7       82.65       80.51      7.82 o 
  -8   1   7      343.86      356.36     11.12 o 
  -7   1   7      352.10      345.25     13.27 o 
  -6   1   7      811.22      756.32     14.12 o 
  -5   1   7      154.60      168.19      6.47 o 
  -4   1   7     6156.21     6612.40    107.70 o 
  -3   1   7       11.98       13.74      1.89 o 
  -2   1   7        3.09       11.01      3.79 o 
  -1   1   7      775.77      734.64     19.88 o 
   0   1   7     5089.20     5133.98    109.13 o 
   1   1   7      394.05      402.28      8.24 o 
   2   1   7     5066.82     5118.72     75.51 o 
   3   1   7      327.52      302.69      8.12 o 
   4   1   7      335.78      333.29      9.16 o 
   5   1   7      134.82      130.13      6.71 o 
   6   1   7      251.11      247.68     10.61 o 
   7   1   7        0.76        1.11      5.04 o 
   8   1   7        0.47       -5.10      6.17 o 
 -11   2   7      235.75      232.57     14.87 o 
 -10   2   7        9.85       11.86      7.82 o 
  -9   2   7      660.83      685.01     19.44 o 
  -8   2   7      133.45      138.41      7.67 o 
  -7   2   7        2.29        1.80      4.00 o 
  -6   2   7     1315.46     1365.32     28.07 o 
  -5   2   7      493.39      473.74      9.60 o 
  -4   2   7     4541.45     4604.62     70.23 o 
  -3   2   7      413.11      404.89      9.03 o 
  -2   2   7     5016.60     4857.45     82.29 o 
  -1   2   7      144.52      137.13      7.30 o 
   0   2   7     3820.57     3694.82    108.52 o 
   1   2   7      639.55      596.77     11.07 o 
   2   2   7      148.38      126.04      4.71 o 
   3   2   7        0.60        1.32      3.14 o 
   4   2   7        1.99        1.65      3.39 o 
   5   2   7      814.99      841.05     17.68 o 
   6   2   7       90.62       78.68      6.20 o 
   7   2   7      962.23      914.49     33.40 o 
   8   2   7      161.20      159.50     15.63 o 
 -10   3   7      175.64      191.31     13.18 o 
  -9   3   7      683.19      685.27     20.36 o 
  -8   3   7      122.76      124.96      7.34 o 
  -7   3   7     2645.88     2721.40     51.64 o 
  -6   3   7       74.02       92.09      4.76 o 
  -5   3   7     1424.21     1508.40     29.88 o 
  -4   3   7      642.24      601.30     11.18 o 
  -3   3   7       65.17       75.60      3.21 o 
  -2   3   7      503.07      543.10     10.85 o 
  -1   3   7      179.72      161.14      5.34 o 
   0   3   7      124.44      116.18      4.84 o 
   1   3   7     2163.27     2249.48     34.80 o 
   2   3   7      496.73      509.74     12.58 o 
   3   3   7     7024.74     7043.31    103.41 o 
   4   3   7       48.87       45.88      4.83 o 
   5   3   7     1394.52     1407.67     25.94 o 
   6   3   7      205.28      191.50      8.19 o 
   7   3   7        7.95        3.38      6.07 o 
   8   3   7        6.49        2.68      6.84 o 
 -10   4   7      257.68      278.09     14.97 o 
  -9   4   7       31.40       33.00      6.62 o 
  -8   4   7      869.52      885.39     22.23 o 
  -7   4   7        2.71        2.49      4.88 o 
  -6   4   7      220.68      216.80     18.25 o 
  -5   4   7      125.10      132.73      5.45 o 
  -4   4   7      465.52      471.24     16.17 o 
  -3   4   7      947.63      976.42     15.58 o 
  -2   4   7     8234.48     8575.80    126.72 o 
  -1   4   7     5542.37     5731.94     85.84 o 
   0   4   7       83.86      104.99      4.35 o 
   1   4   7       31.21       33.56      3.60 o 
   2   4   7      639.20      689.96     13.91 o 
   3   4   7      422.05      433.41     10.22 o 
   4   4   7     1922.50     1910.82     32.37 o 
   5   4   7       59.55       55.84      5.36 o 
   6   4   7      436.30      425.82     12.22 o 
   7   4   7        3.39       16.73      6.41 o 
   8   4   7      623.67      628.10     19.80 o 
 -10   5   7       91.38      117.88     17.39 o 
  -9   5   7       75.03       81.94     14.17 o 
  -8   5   7      164.34      196.53     15.67 o 
  -7   5   7     2082.15     2177.73     60.32 o 
  -6   5   7      866.73      917.01     21.27 o 
  -5   5   7       50.50       63.71      5.64 o 
  -4   5   7      127.17      130.91      6.82 o 
  -3   5   7      282.06      275.90      6.51 o 
  -2   5   7      963.79      927.71     14.88 o 
  -1   5   7     1097.31     1234.14     25.60 o 
   0   5   7      166.16      149.11      4.22 o 
   1   5   7       69.54       65.67      3.25 o 
   2   5   7     1043.63     1088.25     22.06 o 
   3   5   7     3447.70     3629.70     65.61 o 
   4   5   7     2409.25     2514.68     40.96 o 
   5   5   7      678.42      684.74     15.56 o 
   6   5   7      233.35      217.69     10.28 o 
   7   5   7        8.24       11.71      6.44 o 
   8   5   7       59.47       52.15     10.07 o 
 -10   6   7       99.32       96.57     11.13 o 
  -9   6   7      129.97      129.25     14.97 o 
  -8   6   7       54.34       50.89      8.05 o 
  -7   6   7        5.80        7.42      5.06 o 
  -6   6   7      396.71      386.88     12.41 o 
  -5   6   7      137.22      136.08      7.89 o 
  -4   6   7       37.82       45.50      3.48 o 
  -3   6   7      146.19      133.08      5.76 o 
  -2   6   7     3475.04     3619.76     52.22 o 
  -1   6   7      180.17      174.03      4.80 o 
   0   6   7      117.55      108.30      4.87 o 
   1   6   7       57.76       54.39      3.14 o 
   2   6   7      153.65      178.92      5.44 o 
   3   6   7      225.35      223.63      7.38 o 
   4   6   7      611.73      620.57     21.32 o 
   5   6   7      700.49      673.04     18.60 o 
   6   6   7        0.29       -5.68      5.68 o 
   7   6   7      631.48      597.56     19.82 o 
   8   6   7        6.66       -4.04      7.06 o 
 -10   7   7      240.88      241.91     19.68 o 
  -9   7   7        4.02        3.52      6.02 o 
  -8   7   7      786.90      790.21     21.50 o 
  -7   7   7       49.26       41.80      6.22 o 
  -6   7   7      506.06      513.42     14.86 o 
  -5   7   7      123.66      119.43      6.76 o 
  -4   7   7       96.31       97.31      7.81 o 
  -3   7   7      192.93      191.62      6.05 o 
  -2   7   7      397.42      436.01      8.95 o 
  -1   7   7      628.70      651.93     13.24 o 
   0   7   7     1296.88     1293.12     19.92 o 
   1   7   7      332.43      337.76      7.44 o 
   2   7   7      880.23      895.99     15.14 o 
   3   7   7       52.82       66.34      4.69 o 
   4   7   7     1157.45     1181.51     22.41 o 
   5   7   7      181.26      185.60     14.50 o 
   6   7   7      820.60      763.54     21.02 o 
   7   7   7       36.16       38.58     10.52 o 
   8   7   7       79.28       58.29     11.68 o 
 -10   8   7       81.75       90.04     11.91 o 
  -9   8   7       28.22       21.55      6.72 o 
  -8   8   7      241.55      237.36     14.46 o 
  -7   8   7      478.44      470.43     15.17 o 
  -6   8   7      383.42      370.89     26.91 o 
  -5   8   7     1970.17     1948.62     38.75 o 
  -4   8   7      550.88      519.27     13.93 o 
  -3   8   7      684.41      691.23     15.38 o 
  -2   8   7       28.11       29.66      3.09 o 
  -1   8   7     3890.48     4009.96     55.10 o 
   0   8   7       43.71       41.53      3.22 o 
   1   8   7     1485.42     1439.83     22.12 o 
   2   8   7     1119.40     1080.83     17.74 o 
   3   8   7      833.52      820.86     22.93 o 
   4   8   7      586.75      584.16     13.74 o 
   5   8   7       27.63       23.76      6.30 o 
   6   8   7      274.19      303.34     12.87 o 
   7   8   7       91.43       85.84      9.28 o 
   8   8   7      159.78      166.83     11.86 o 
  -9   9   7      150.78      157.83     10.44 o 
  -8   9   7       21.20       23.15      6.23 o 
  -7   9   7      263.17      270.18     18.08 o 
  -6   9   7       72.18       74.92      8.24 o 
  -5   9   7     1116.79     1029.13     29.87 o 
  -4   9   7       50.61       48.73      5.27 o 
  -3   9   7      606.73      568.79     12.24 o 
  -2   9   7       24.43       19.12      3.13 o 
  -1   9   7      673.49      684.85     12.75 o 
   0   9   7      405.06      424.00      9.08 o 
   1   9   7     1323.79     1377.43     21.71 o 
   2   9   7       25.95       26.18      3.90 o 
   3   9   7      853.18      877.23     22.14 o 
   4   9   7      187.28      190.85      7.90 o 
   5   9   7      238.13      245.95     11.14 o 
   6   9   7        6.87       12.17      6.69 o 
   7   9   7       38.52       31.18      7.98 o 
  -9  10   7        2.20        1.64      6.34 o 
  -8  10   7       27.51       38.27      6.82 o 
  -7  10   7      196.05      179.27      9.92 o 
  -6  10   7      690.63      679.81     18.88 o 
  -5  10   7      116.33      115.06      7.56 o 
  -4  10   7     4449.10     4217.17     75.84 o 
  -3  10   7      592.86      533.20     12.09 o 
  -2  10   7     4273.99     4309.65     65.94 o 
  -1  10   7      106.96      111.24      5.07 o 
   0  10   7     3175.13     3120.33     44.26 o 
   1  10   7        1.93       -1.36      2.99 o 
   2  10   7     1115.15     1105.91     23.67 o 
   3  10   7      184.02      190.28      9.17 o 
   4  10   7       16.85       16.62      5.64 o 
   5  10   7       54.00       45.01      7.07 o 
   6  10   7      209.32      233.84     17.13 o 
   7  10   7       37.21       44.75      8.28 o 
  -9  11   7       78.26       68.63      8.73 o 
  -8  11   7      165.29      172.70     10.71 o 
  -7  11   7       97.72       83.59      9.89 o 
  -6  11   7       38.95       52.47     10.91 o 
  -5  11   7      753.88      684.53     18.52 o 
  -4  11   7       34.49       28.60      6.72 o 
  -3  11   7        3.46       -1.10      4.11 o 
  -2  11   7        3.35        3.80      3.64 o 
  -1  11   7      697.13      674.89     17.35 o 
   0  11   7       99.66       99.64      5.83 o 
   1  11   7      495.31      518.61     10.99 o 
   2  11   7      479.04      464.85     11.65 o 
   3  11   7      507.54      527.99     14.92 o 
   4  11   7      473.97      480.33     15.40 o 
   5  11   7      114.65      104.23      8.92 o 
   6  11   7        1.44        4.47      6.86 o 
   7  11   7       11.86       15.96      7.98 o 
  -8  12   7       37.99       53.58     11.66 o 
  -7  12   7      104.25       99.29      8.72 o 
  -6  12   7        0.28       -2.18      5.16 o 
  -5  12   7       92.29       85.30      7.23 o 
  -4  12   7       81.07       77.84     10.59 o 
  -3  12   7     2189.82     2159.39     49.69 o 
  -2  12   7      247.27      237.28      8.17 o 
  -1  12   7     3585.07     3798.30     53.96 o 
   0  12   7      449.31      478.78     13.72 o 
   1  12   7      595.09      630.17     12.82 o 
   2  12   7      515.43      533.94     13.08 o 
   3  12   7       22.05       25.73      5.67 o 
   4  12   7       87.45       93.95      8.00 o 
   5  12   7      104.91      113.83      9.53 o 
   6  12   7      165.49      170.63     11.66 o 
  -8  13   7      573.69      618.47     33.06 o 
  -7  13   7      120.81      111.76      9.12 o 
  -6  13   7      399.35      388.55     14.48 o 
  -5  13   7       29.43       23.97      6.04 o 
  -4  13   7      102.03      109.65      7.70 o 
  -3  13   7       39.80       42.07      6.27 o 
  -2  13   7      112.24      117.25     10.33 o 
  -1  13   7       73.31       56.70      5.12 o 
   0  13   7      152.09      171.14      6.85 o 
   1  13   7       13.93       15.32      4.49 o 
   2  13   7     1075.15     1093.22     24.97 o 
   3  13   7        3.26        9.83      5.97 o 
   4  13   7      375.89      364.56     13.87 o 
   5  13   7        1.11       -5.32      6.98 o 
   6  13   7       75.60       92.15     10.29 o 
  -7  14   7       12.11       16.33      7.13 o 
  -6  14   7       62.97       50.51      7.35 o 
  -5  14   7       16.12       10.51      5.97 o 
  -4  14   7       71.33       67.08      7.05 o 
  -3  14   7      309.67      335.00     12.24 o 
  -2  14   7        8.84        3.69      5.32 o 
  -1  14   7     1034.82     1092.67     22.93 o 
   0  14   7       74.51       63.66      5.28 o 
   1  14   7      110.09      116.88      6.85 o 
   2  14   7       24.18       29.60      8.10 o 
   3  14   7      231.12      244.07     11.20 o 
   4  14   7       23.97       24.40      6.79 o 
   5  14   7      232.42      254.44     13.09 o 
  -6  15   7      452.91      467.03     16.92 o 
  -5  15   7      277.86      295.70     18.64 o 
  -4  15   7       35.89       26.86      6.37 o 
  -3  15   7        0.33        0.68      5.32 o 
  -2  15   7        0.81        1.81      5.57 o 
  -1  15   7      385.78      377.98     11.93 o 
   0  15   7      133.47      127.62      6.73 o 
   1  15   7      268.19      252.72     10.79 o 
   2  15   7      384.24      385.20     13.50 o 
   3  15   7       67.52       72.27      7.54 o 
   4  15   7      255.32      228.78     11.88 o 
  -6  16   7       18.23       20.42      7.72 o 
  -5  16   7        0.11       -4.91      6.32 o 
  -4  16   7        6.64        1.18      5.99 o 
  -3  16   7      310.69      330.55     16.29 o 
  -2  16   7        3.97       -3.30      5.86 o 
  -1  16   7      210.03      206.10     12.20 o 
   0  16   7        4.41        9.68      4.90 o 
   1  16   7        2.61        6.80      5.76 o 
   2  16   7       97.15      103.53      8.59 o 
   3  16   7       12.41       14.67      6.89 o 
   4  16   7       65.01       58.22      9.37 o 
  -5  17   7       77.69       81.01      8.91 o 
  -4  17   7        6.14       14.72      9.08 o 
  -3  17   7       84.83       94.21      9.09 o 
  -2  17   7        8.02        2.89      6.01 o 
  -1  17   7      112.94      118.35      8.09 o 
   0  17   7       35.59       30.63      6.97 o 
   1  17   7       76.36       80.69      8.20 o 
   2  17   7        6.41       10.22      7.03 o 
  -3  18   7        9.77        0.89      6.88 o 
  -2  18   7      181.97      199.38     20.63 o 
  -1  18   7        2.93        8.64      6.88 o 
   0  18   7       33.98       40.60      8.62 o 
   1  18   7        0.65        2.64      7.84 o 
 -10   0   8      256.47      258.01     20.18 o 
  -8   0   8        4.34        6.40      6.75 o 
  -6   0   8     1893.32     1925.84     38.14 o 
  -4   0   8     4005.97     3815.95     80.24 o 
  -2   0   8     1010.16     1024.76     37.35 o 
   0   0   8     3431.91     3453.36    107.33 o 
   2   0   8      928.11      857.65     22.13 o 
   4   0   8        8.46       12.93      5.36 o 
   6   0   8     1349.21     1311.51     40.36 o 
   8   0   8      151.29      153.69     17.17 o 
 -10   1   8        4.48       15.10      7.43 o 
  -9   1   8      130.01      143.76     10.27 o 
  -8   1   8       44.34       33.82      5.43 o 
  -7   1   8       92.86       95.59      4.84 o 
  -6   1   8        7.89        6.33      3.24 o 
  -5   1   8     1567.06     1570.23     25.30 o 
  -4   1   8        2.14        3.43      2.88 o 
  -3   1   8      937.28      914.98     24.42 o 
  -2   1   8     1584.29     1502.12     36.12 o 
  -1   1   8     1339.94     1216.58     30.35 o 
   0   1   8     1241.35     1229.72     45.72 o 
   1   1   8    12823.38    12772.91    223.66 o 
   2   1   8     2800.48     2776.04     50.25 o 
   3   1   8     1626.42     1594.19     27.07 o 
   4   1   8      969.78      969.02     21.94 o 
   5   1   8      863.64      853.80     18.04 o 
   6   1   8      269.16      248.82      9.66 o 
   7   1   8      245.15      243.81      9.97 o 
   8   1   8        1.92        9.19      6.82 o 
 -10   2   8      145.53      189.10     24.26 o 
  -9   2   8       20.66       19.35      9.61 o 
  -8   2   8       97.96      100.15      6.28 o 
  -7   2   8       48.76       69.33      5.53 o 
  -6   2   8       55.26       48.51      3.89 o 
  -5   2   8      339.83      323.21      9.01 o 
  -4   2   8      177.25      198.56      6.59 o 
  -3   2   8     5833.93     5740.19    122.48 o 
  -2   2   8       72.69       67.58     11.16 o 
  -1   2   8     4921.43     4917.16    105.64 o 
   0   2   8      403.44      398.63     13.66 o 
   1   2   8     3575.47     3572.08     70.70 o 
   2   2   8        0.72        3.19      4.78 o 
   3   2   8      150.75      153.38      6.00 o 
   4   2   8      321.54      305.95      9.12 o 
   5   2   8      157.81      141.21      7.04 o 
   6   2   8     1372.67     1309.46     25.57 o 
   7   2   8      287.07      271.37     10.60 o 
   8   2   8      126.37      118.81      9.79 o 
 -10   3   8       42.09       48.38      7.61 o 
  -9   3   8        1.08        3.51      5.66 o 
  -8   3   8     1124.11     1175.21     24.06 o 
  -7   3   8       61.97       64.30      6.00 o 
  -6   3   8     2353.65     2365.74     42.82 o 
  -5   3   8      736.70      705.95     12.90 o 
  -4   3   8      100.52      101.95      5.09 o 
  -3   3   8     3583.47     3838.65     87.37 o 
  -2   3   8     1546.33     1597.19     29.63 o 
  -1   3   8      263.99      306.95     10.52 o 
   0   3   8      551.73      645.78     19.25 o 
   1   3   8      171.21      167.34      5.03 o 
   2   3   8     2921.12     2949.13     45.54 o 
   3   3   8      163.97      140.02      5.83 o 
   4   3   8     2090.19     2160.64     36.10 o 
   5   3   8        6.52        8.57      4.54 o 
   6   3   8      260.54      256.83      9.70 o 
   7   3   8       25.88       18.93      6.84 o 
   8   3   8       14.43       10.13      7.63 o 
 -10   4   8       21.32       23.68      6.84 o 
  -9   4   8       17.84       10.73      6.42 o 
  -8   4   8      720.01      732.78     25.77 o 
  -7   4   8        1.04       -1.98      6.49 o 
  -6   4   8       14.09       12.02      7.99 o 
  -5   4   8       29.61       33.33      3.36 o 
  -4   4   8       87.25       84.78      3.91 o 
  -3   4   8     3290.33     3318.79     51.96 o 
  -2   4   8      282.80      236.85      6.48 o 
  -1   4   8     1642.49     1605.83     26.97 o 
   0   4   8      166.78      174.32      7.80 o 
   1   4   8       71.87       65.47      4.21 o 
   2   4   8        2.01        4.40      3.17 o 
   3   4   8      684.95      639.19     13.48 o 
   4   4   8      263.97      269.20      8.67 o 
   5   4   8      256.00      240.83      8.86 o 
   6   4   8        7.26        2.34      5.21 o 
   7   4   8      775.87      770.40     21.40 o 
   8   4   8       48.42       54.07      8.21 o 
 -10   5   8      313.95      290.96     17.13 o 
  -9   5   8      427.18      445.72     19.51 o 
  -8   5   8     1631.12     1659.69     35.76 o 
  -7   5   8     1060.57     1162.58     26.43 o 
  -6   5   8      913.25      929.29     21.47 o 
  -5   5   8      399.07      416.48      9.89 o 
  -4   5   8      571.00      568.82     15.24 o 
  -3   5   8      116.22      126.43      4.40 o 
  -2   5   8      230.42      259.99      8.24 o 
  -1   5   8      372.55      358.71      8.81 o 
   0   5   8      179.31      188.82      4.92 o 
   1   5   8      124.43      136.04      4.43 o 
   2   5   8      358.53      375.93      9.79 o 
   3   5   8       67.08       88.13      5.21 o 
   4   5   8     1293.46     1337.98     24.60 o 
   5   5   8       48.12       49.35      5.43 o 
   6   5   8      488.34      443.76     14.82 o 
   7   5   8        0.55        7.92      6.51 o 
   8   5   8      105.13      108.36      9.67 o 
 -10   6   8      252.29      257.04     28.87 o 
  -9   6   8        8.52        7.69      6.04 o 
  -8   6   8      114.83      106.27      8.21 o 
  -7   6   8        0.23       -4.71      5.36 o 
  -6   6   8      793.73      786.16     19.50 o 
  -5   6   8        0.34        4.22      3.87 o 
  -4   6   8      899.48      924.94     16.03 o 
  -3   6   8     1755.18     1751.36     30.63 o 
  -2   6   8     2305.29     2313.13     33.19 o 
  -1   6   8      705.47      682.98     11.96 o 
   0   6   8      561.51      522.38     15.55 o 
   1   6   8        0.70        3.06      4.47 o 
   2   6   8       78.56       76.53      3.94 o 
   3   6   8      205.24      205.25      7.67 o 
   4   6   8      595.16      615.59     14.36 o 
   5   6   8      392.84      373.10     13.87 o 
   6   6   8      113.36      132.28      8.93 o 
   7   6   8        8.92       11.51      6.81 o 
 -10   7   8      138.48      121.02     12.45 o 
  -9   7   8      351.55      385.07     14.81 o 
  -8   7   8       12.91       12.88      5.69 o 
  -7   7   8      597.43      612.40     24.64 o 
  -6   7   8      714.83      703.37     18.45 o 
  -5   7   8      292.80      280.19     11.30 o 
  -4   7   8     3872.62     3885.77     59.81 o 
  -3   7   8      761.81      803.63     14.25 o 
  -2   7   8     2288.49     2336.57     33.96 o 
  -1   7   8      483.55      491.91      9.73 o 
   0   7   8       89.71       91.35      4.73 o 
   1   7   8     1052.35     1112.27     18.51 o 
   2   7   8       18.71       25.17      3.74 o 
   3   7   8     2079.30     2133.14     41.91 o 
   4   7   8       78.90       83.78      6.05 o 
   5   7   8       63.59       74.31      7.70 o 
   6   7   8       33.27       25.60      7.17 o 
   7   7   8        0.43        4.55      7.16 o 
  -9   8   8       99.51      103.20      9.10 o 
  -8   8   8        6.00        6.34      5.78 o 
  -7   8   8        0.41       -1.51      4.98 o 
  -6   8   8      381.29      390.52     13.00 o 
  -5   8   8     1879.69     1841.74     36.99 o 
  -4   8   8     1993.88     1984.55     38.51 o 
  -3   8   8      345.49      332.04      8.08 o 
  -2   8   8     1101.38     1108.75     18.35 o 
  -1   8   8       41.24       45.87      3.44 o 
   0   8   8     1422.27     1454.46     22.48 o 
   1   8   8      113.52      113.82      6.36 o 
   2   8   8      159.37      165.28      9.36 o 
   3   8   8       26.72       29.79      4.62 o 
   4   8   8       42.11       47.86      5.51 o 
   5   8   8      345.67      346.23     20.29 o 
   6   8   8      134.24      159.68     10.11 o 
   7   8   8      374.30      363.93     15.15 o 
  -9   9   8        2.81       -2.68      7.52 o 
  -8   9   8       73.59       65.37      7.69 o 
  -7   9   8        2.91       -3.34      5.32 o 
  -6   9   8      167.07      151.71      8.53 o 
  -5   9   8       73.29       67.04      6.17 o 
  -4   9   8      843.54      830.01     19.56 o 
  -3   9   8      606.74      590.23     12.87 o 
  -2   9   8       32.99       29.85      3.54 o 
  -1   9   8      235.18      241.20      6.85 o 
   0   9   8     1296.72     1322.48     26.81 o 
   1   9   8     2343.80     2399.02     35.00 o 
   2   9   8      884.66      867.00     17.34 o 
   3   9   8      473.71      532.11     14.69 o 
   4   9   8      470.35      471.28     13.26 o 
   5   9   8       54.61       52.44      7.42 o 
   6   9   8      129.71      128.50     12.92 o 
   7   9   8       53.47       72.24      9.23 o 
  -9  10   8       13.60       15.40     11.59 o 
  -8  10   8       10.88       21.12      7.93 o 
  -7  10   8       83.37       72.98      7.45 o 
  -6  10   8        5.79        4.05      8.04 o 
  -5  10   8      902.00      873.33     21.42 o 
  -4  10   8       35.18       41.27      5.23 o 
  -3  10   8     2709.66     2688.94     43.31 o 
  -2  10   8        1.68        1.40      3.34 o 
  -1  10   8     1513.40     1563.49     26.48 o 
   0  10   8       46.08       48.72      4.40 o 
   1  10   8      383.56      379.82      8.94 o 
   2  10   8      357.43      346.97      9.77 o 
   3  10   8      198.41      214.16      8.02 o 
   4  10   8        5.24        6.41      5.92 o 
   5  10   8      148.31      167.53     10.24 o 
   6  10   8       41.63       32.22      8.06 o 
  -8  11   8      249.77      271.86     25.97 o 
  -7  11   8       98.81       99.84      8.53 o 
  -6  11   8      279.79      244.31     10.96 o 
  -5  11   8        0.58       -4.19      4.63 o 
  -4  11   8      198.96      196.05      8.98 o 
  -3  11   8      329.29      330.98     11.19 o 
  -2  11   8       91.18       92.86      5.35 o 
  -1  11   8       51.03       46.68      4.40 o 
   0  11   8      663.76      683.55     13.28 o 
   1  11   8      208.39      205.78      6.68 o 
   2  11   8      844.91      864.95     20.51 o 
   3  11   8      567.82      580.07     16.36 o 
   4  11   8      338.22      370.15     19.65 o 
   5  11   8      388.87      425.44     15.59 o 
   6  11   8      415.58      404.75     16.22 o 
  -8  12   8       53.38       63.25     10.42 o 
  -7  12   8        0.28        1.17      7.73 o 
  -6  12   8       14.66       15.67      5.69 o 
  -5  12   8       63.01       72.93     15.06 o 
  -4  12   8      390.02      362.17     12.34 o 
  -3  12   8      232.72      212.71     13.10 o 
  -2  12   8     1618.04     1655.78     26.91 o 
  -1  12   8       59.43       72.15      5.16 o 
   0  12   8     1411.00     1391.01     23.08 o 
   1  12   8       13.55       21.98      4.72 o 
   2  12   8        4.46        2.41      4.35 o 
   3  12   8      126.17      121.22      8.14 o 
   4  12   8        7.00        6.65      6.24 o 
   5  12   8      264.96      277.24     13.28 o 
   6  12   8       75.97       87.02      9.79 o 
  -7  13   8      618.43      615.92     27.69 o 
  -6  13   8      111.62       96.71     15.03 o 
  -5  13   8      130.69      124.94     10.39 o 
  -4  13   8      141.02      131.72     12.06 o 
  -3  13   8      132.58      131.89      8.03 o 
  -2  13   8      292.38      290.21     17.23 o 
  -1  13   8        3.23        0.60      4.08 o 
   0  13   8      123.10      119.28      5.97 o 
   1  13   8      282.40      293.35      9.55 o 
   2  13   8      154.16      154.31      7.68 o 
   3  13   8      592.26      598.59     17.50 o 
   4  13   8        0.10        7.09      6.62 o 
   5  13   8      467.48      486.08     36.96 o 
  -7  14   8       16.03       11.50     16.10 o 
  -6  14   8        3.07        8.13      8.15 o 
  -5  14   8       10.02        3.26      7.14 o 
  -4  14   8      171.31      201.07     12.36 o 
  -3  14   8      248.14      228.50     16.10 o 
  -2  14   8      597.07      645.21     20.65 o 
  -1  14   8       88.52       91.79      6.07 o 
   0  14   8      594.18      623.41     13.81 o 
   1  14   8       87.31       91.39      6.35 o 
   2  14   8       79.94       76.39      7.02 o 
   3  14   8       49.21       62.45      7.22 o 
   4  14   8      220.38      218.90     16.07 o 
  -6  15   8       28.73       14.92      8.42 o 
  -5  15   8      295.46      273.04     18.89 o 
  -4  15   8      216.95      229.17     13.61 o 
  -3  15   8       13.98       15.94      7.74 o 
  -2  15   8        6.56        5.75      6.40 o 
  -1  15   8       21.24       22.52      7.17 o 
   0  15   8      176.60      165.08     15.94 o 
   1  15   8        1.60        6.24      6.51 o 
   2  15   8      120.90      119.21     15.88 o 
   3  15   8       67.24       48.63     11.00 o 
   4  15   8       22.35       19.92     10.20 o 
  -5  16   8        8.21       13.33      7.84 o 
  -4  16   8        2.98       -6.95      6.95 o 
  -3  16   8      217.87      211.63     14.13 o 
  -2  16   8      368.06      350.01     19.91 o 
  -1  16   8      142.35      129.87     10.22 o 
   0  16   8      126.33      118.61     10.05 o 
   1  16   8      103.58      116.60     11.97 o 
   2  16   8        0.36       -5.07      8.74 o 
   3  16   8       17.55       16.66     10.51 o 
  -4  17   8      264.45      309.80     17.01 o 
  -3  17   8       22.58        5.99      7.82 o 
  -2  17   8       12.76        4.39      7.53 o 
  -1  17   8        7.63        9.98      7.59 o 
   0  17   8      112.90       97.68     16.31 o 
   1  17   8       10.21       -6.52      8.65 o 
   2  17   8      249.03      290.96     18.89 o 
  -1  18   8       52.70       48.77     10.70 o 
  -9   0   9      486.35      517.20     27.48 o 
  -7   0   9        6.62        8.14      6.17 o 
  -5   0   9     1611.99     1565.38     36.37 o 
  -3   0   9     1209.27     1214.52     43.79 o 
  -1   0   9     2219.46     2239.71     73.41 o 
   1   0   9     3428.28     3429.32    108.62 o 
   3   0   9        0.98       -7.30      7.30 o 
   5   0   9     1715.42     1775.39     58.17 o 
   7   0   9      595.24      609.94     23.23 o 
  -9   1   9       24.06       26.99      5.91 o 
  -8   1   9      197.67      225.49      9.06 o 
  -7   1   9       66.52       72.13      5.09 o 
  -6   1   9        5.13        5.86      3.05 o 
  -5   1   9        7.84        5.24      3.53 o 
  -4   1   9       27.07       11.82      5.13 o 
  -3   1   9     1263.69     1233.87     31.57 o 
  -2   1   9      353.70      400.35     13.81 o 
  -1   1   9     2479.08     2462.65     93.80 o 
   0   1   9     6383.39     6335.69    135.09 o 
   1   1   9      555.25      522.10     12.82 o 
   2   1   9     3807.54     3802.10     57.69 o 
   3   1   9      283.77      298.66     13.65 o 
   4   1   9      751.72      735.70     19.09 o 
   5   1   9     1038.16     1053.09     21.33 o 
   6   1   9      162.19      156.81      8.12 o 
   7   1   9       98.57       90.19      7.51 o 
   8   1   9      163.95      161.86     10.75 o 
 -10   2   9       16.38       10.41      8.15 o 
  -9   2   9      236.33      211.52     12.48 o 
  -8   2   9       45.12       48.14      5.42 o 
  -7   2   9       90.98       86.92      5.91 o 
  -6   2   9       99.41       94.26      5.62 o 
  -5   2   9     2212.03     2210.36     36.05 o 
  -4   2   9      637.90      698.18     33.12 o 
  -3   2   9     2403.89     2304.86     53.55 o 
  -2   2   9      954.42      917.42     25.03 o 
  -1   2   9      328.22      334.14     12.74 o 
   0   2   9     1809.98     1832.21     44.02 o 
   1   2   9      519.50      517.47     12.94 o 
   2   2   9       19.93       16.73      3.84 o 
   3   2   9      523.39      511.13     24.69 o 
   4   2   9      200.60      203.46      9.33 o 
   5   2   9      274.91      307.42     10.23 o 
   6   2   9      473.96      456.47     13.38 o 
   7   2   9      257.76      234.76     12.04 o 
   8   2   9       98.58      103.52      9.62 o 
 -10   3   9       80.42       78.55     10.30 o 
  -9   3   9      493.36      503.54     20.51 o 
  -8   3   9        9.64        6.90      5.38 o 
  -7   3   9     1332.07     1399.16     31.99 o 
  -6   3   9       29.54       21.10      4.60 o 
  -5   3   9     1534.02     1551.62     24.76 o 
  -4   3   9     1122.50     1046.94     24.13 o 
  -3   3   9      280.50      280.39     11.09 o 
  -2   3   9      827.31      744.11     25.33 o 
  -1   3   9      129.57      130.34      8.34 o 
   0   3   9      144.68      126.02     10.17 o 
   1   3   9     1297.69     1325.62     31.65 o 
   2   3   9       39.23       45.60      4.86 o 
   3   3   9      988.06      961.33     22.11 o 
   4   3   9       99.69       98.84      7.07 o 
   5   3   9     1338.93     1304.56     25.06 o 
   6   3   9       26.14       38.56      6.05 o 
   7   3   9        0.31        9.97      8.31 o 
 -10   4   9        0.94       10.73     13.31 o 
  -9   4   9       44.89       44.31     20.39 o 
  -8   4   9      244.24      245.88     12.11 o 
  -7   4   9        2.56        4.65      5.55 o 
  -6   4   9      176.67      178.05      7.44 o 
  -5   4   9        6.16       11.50      5.18 o 
  -4   4   9     1291.27     1306.39     23.58 o 
  -3   4   9      104.05       96.31      5.99 o 
  -2   4   9     6759.70     6852.71    102.66 o 
  -1   4   9     1309.15     1390.53     37.49 o 
   0   4   9     2942.13     2986.66     63.89 o 
   1   4   9        5.10        8.77      2.59 o 
   2   4   9        4.71        8.19      2.90 o 
   3   4   9      343.41      352.64     11.67 o 
   4   4   9       43.40       33.62      5.76 o 
   5   4   9      282.91      267.63      9.69 o 
   6   4   9      353.41      349.97     20.01 o 
   7   4   9       17.38       13.45      9.05 o 
 -10   5   9      234.26      220.24     24.47 o 
  -9   5   9       65.19       81.50      9.93 o 
  -8   5   9     1080.45     1129.11     33.52 o 
  -7   5   9      721.38      662.74     22.09 o 
  -6   5   9     2943.07     2952.79     57.96 o 
  -5   5   9      433.37      465.15     14.58 o 
  -4   5   9      190.42      213.87      8.37 o 
  -3   5   9      213.40      208.55      6.69 o 
  -2   5   9      110.40      117.58      5.24 o 
  -1   5   9        1.87        1.97      3.17 o 
   0   5   9      367.36      369.38      9.65 o 
   1   5   9        4.57        5.48      2.59 o 
   2   5   9      633.55      666.10     13.71 o 
   3   5   9     1000.92      966.27     18.75 o 
   4   5   9      175.31      169.74     10.97 o 
   5   5   9      119.24      113.48      7.50 o 
   6   5   9       16.35       18.76      8.87 o 
   7   5   9      146.49      162.50     13.95 o 
 -10   6   9       23.42       21.94      9.39 o 
  -9   6   9       11.79       18.15      8.37 o 
  -8   6   9       98.84       84.68      9.61 o 
  -7   6   9      460.63      429.74     30.05 o 
  -6   6   9        1.73       10.43      6.40 o 
  -5   6   9     2878.74     3039.59     58.90 o 
  -4   6   9       45.30       46.90      4.37 o 
  -3   6   9      922.56      990.97     31.63 o 
  -2   6   9     1049.32     1086.83     20.44 o 
  -1   6   9     1771.03     1855.79     31.64 o 
   0   6   9     1121.55     1180.52     21.96 o 
   1   6   9        2.73        5.66      3.61 o 
   2   6   9      178.56      155.35      6.08 o 
   3   6   9      154.71      142.82      6.58 o 
   4   6   9       96.88       89.36      6.16 o 
   5   6   9      260.08      226.90      9.29 o 
   6   6   9        4.55        1.04     10.30 o 
   7   6   9      252.61      244.30     16.97 o 
 -10   7   9      286.79      304.40     17.11 o 
  -9   7   9       17.77       28.38     10.52 o 
  -8   7   9      551.16      548.75     21.14 o 
  -7   7   9       50.06       36.01      9.23 o 
  -6   7   9     2308.69     2262.93     55.87 o 
  -5   7   9      101.78       94.86      7.72 o 
  -4   7   9      284.54      290.50      9.00 o 
  -3   7   9      841.58      889.77     18.59 o 
  -2   7   9      208.92      197.96      8.24 o 
  -1   7   9       78.97       73.79      4.85 o 
   0   7   9     1513.36     1598.44     44.43 o 
   1   7   9      368.70      372.78     10.21 o 
   2   7   9     1014.26      994.20     18.96 o 
   3   7   9      318.79      307.64      9.36 o 
   4   7   9      396.48      416.70     18.53 o 
   5   7   9      612.69      607.47     17.91 o 
   6   7   9        1.31        1.30      8.55 o 
   7   7   9       24.17       35.72     10.82 o 
  -9   8   9      244.91      238.43     14.83 o 
  -8   8   9       86.09      104.17     31.34 o 
  -7   8   9        2.07        1.09      6.82 o 
  -6   8   9      622.97      595.07     21.10 o 
  -5   8   9     2478.61     2503.42    104.40 o 
  -4   8   9      178.06      188.36     15.61 o 
  -3   8   9     1345.34     1380.69     25.60 o 
  -2   8   9      392.22      435.09     11.22 o 
  -1   8   9      221.63      261.09      8.49 o 
   0   8   9        3.49       11.39      4.17 o 
   1   8   9       11.69        7.89      4.59 o 
   2   8   9      514.02      531.79     17.07 o 
   3   8   9       31.16       20.81      5.41 o 
   4   8   9       61.05       65.15      8.22 o 
   5   8   9       82.90      106.86     20.39 o 
   6   8   9      200.55      228.80     28.55 o 
   7   8   9      104.43      133.93     14.49 o 
  -9   9   9      217.31      219.33     14.42 o 
  -8   9   9        1.01       -3.30      7.46 o 
  -7   9   9       29.96       33.31      7.46 o 
  -6   9   9        4.88        2.01      6.24 o 
  -5   9   9      260.83      256.30     18.03 o 
  -4   9   9      117.14      133.92     18.31 o 
  -3   9   9      495.37      506.82     22.31 o 
  -2   9   9       56.18       76.90      5.30 o 
  -1   9   9      446.63      463.46     15.81 o 
   0   9   9     1557.06     1605.52     31.23 o 
   1   9   9     2140.78     2187.04     37.45 o 
   2   9   9      750.51      748.52     19.34 o 
   3   9   9     1018.35      989.88     24.29 o 
   4   9   9      202.11      201.15     14.01 o 
   5   9   9      182.43      177.01     24.47 o 
   6   9   9       25.51       34.73     11.05 o 
  -9  10   9       25.15       21.87      9.02 o 
  -8  10   9       28.33       17.41     15.03 o 
  -7  10   9       27.11       23.78      7.14 o 
  -6  10   9        7.49       20.03      6.82 o 
  -5  10   9      110.65      100.05      8.64 o 
  -4  10   9     1031.00     1029.71     25.31 o 
  -3  10   9        0.91        3.92      4.98 o 
  -2  10   9      381.31      374.51     10.91 o 
  -1  10   9      282.99      262.29      8.97 o 
   0  10   9       96.75      102.30      6.32 o 
   1  10   9       89.98      108.56      8.01 o 
   2  10   9        0.40        0.06      5.37 o 
   3  10   9        7.88       11.72      5.82 o 
   4  10   9       95.79       80.28     10.75 o 
   5  10   9        0.01       10.62      9.28 o 
   6  10   9      552.39      596.20     26.10 o 
  -8  11   9       26.10       18.64      8.24 o 
  -7  11   9       11.47       10.90      6.82 o 
  -6  11   9        3.29        9.25      6.95 o 
  -5  11   9        5.91        7.78      6.27 o 
  -4  11   9      187.39      171.45      9.61 o 
  -3  11   9        4.04       -1.94      5.16 o 
  -2  11   9      225.39      238.16     10.53 o 
  -1  11   9      305.07      336.54     10.64 o 
   0  11   9       75.16       66.47      5.86 o 
   1  11   9     1592.05     1555.19     33.53 o 
   2  11   9      532.42      510.53     15.98 o 
   3  11   9      584.97      566.49     21.61 o 
   4  11   9      569.06      592.99     36.92 o 
   5  11   9      415.72      414.42     20.78 o 
  -8  12   9       43.96       51.24      9.68 o 
  -7  12   9        3.61       -4.03      7.62 o 
  -6  12   9        9.35       20.65      7.61 o 
  -5  12   9        3.82        8.84      6.43 o 
  -4  12   9      188.85      205.40     10.48 o 
  -3  12   9      492.40      461.81     22.80 o 
  -2  12   9      438.04      423.61     18.71 o 
  -1  12   9      345.46      364.80     16.05 o 
   0  12   9      212.38      214.67      8.98 o 
   1  12   9       11.28       13.44      5.87 o 
   2  12   9        2.57       10.73      6.08 o 
   3  12   9      116.70      134.10     16.74 o 
   4  12   9      218.07      181.23     18.25 o 
   5  12   9      150.97      171.62     20.82 o 
  -7  13   9      180.41      171.65     12.77 o 
  -6  13   9      395.58      388.36     17.61 o 
  -5  13   9       83.23       77.73     20.61 o 
  -4  13   9        4.25        6.79      9.73 o 
  -3  13   9       26.69       33.09      6.76 o 
  -2  13   9       69.49       74.52      8.84 o 
  -1  13   9        0.01        6.25      5.08 o 
   0  13   9       47.46       52.24      6.14 o 
   1  13   9      168.41      175.73     10.17 o 
   2  13   9      260.98      276.91     15.40 o 
   3  13   9       17.60        2.32      8.44 o 
   4  13   9      868.18      898.65     32.02 o 
  -7  14   9        3.80        3.69      8.57 o 
  -6  14   9        9.70       10.81      8.32 o 
  -5  14   9       22.74       13.74      7.14 o 
  -4  14   9       10.58       10.71      6.54 o 
  -3  14   9      286.08      275.49     17.68 o 
  -2  14   9       11.11       17.90      6.52 o 
  -1  14   9     1128.32     1218.24     32.84 o 
   0  14   9        7.29        7.16      6.30 o 
   1  14   9      159.63      183.62     16.36 o 
   2  14   9        2.30        3.86      8.05 o 
   3  14   9      115.96      126.20     12.96 o 
   4  14   9        1.04       13.75     10.51 o 
  -6  15   9      327.22      354.78     17.47 o 
  -5  15   9      146.94      156.27     12.23 o 
  -4  15   9       85.17       91.24      9.15 o 
  -3  15   9       32.74       30.74      7.53 o 
  -2  15   9       91.10       89.94      9.06 o 
  -1  15   9        5.94        8.96      7.17 o 
   0  15   9       52.07       54.92      7.94 o 
   1  15   9      112.84      115.31     11.17 o 
   2  15   9       52.22       68.97     11.00 o 
   3  15   9        1.59       18.50      9.89 o 
  -5  16   9       11.31       19.31      8.50 o 
  -4  16   9      592.57      588.17     46.44 o 
  -3  16   9        1.96        5.03      7.36 o 
  -2  16   9      236.86      253.85     15.25 o 
  -1  16   9      110.11      127.22     13.74 o 
   0  16   9      106.03       99.37      9.61 o 
   1  16   9        2.99        6.82      8.74 o 
   2  16   9        0.20       10.86      9.28 o 
  -3  17   9       33.13       34.21      8.61 o 
  -2  17   9        9.69       12.12      7.83 o 
  -1  17   9       39.39       37.05     10.31 o 
   0  17   9        0.00        4.68      9.28 o 
  -8   0  10      418.47      417.29     30.91 o 
  -6   0  10      326.64      365.34     21.04 o 
  -4   0  10     1921.88     1867.92     63.97 o 
  -2   0  10      156.23      116.34     11.59 o 
   0   0  10      894.51      837.58     34.77 o 
   2   0  10      104.82      115.48     12.45 o 
   4   0  10      255.86      280.77     21.04 o 
   6   0  10     1009.53     1110.62     50.23 o 
 -10   1  10       94.01      103.03     19.32 o 
  -9   1  10      644.61      657.02     28.53 o 
  -8   1  10       86.67       95.97     12.60 o 
  -7   1  10      141.95      124.13     11.24 o 
  -6   1  10       31.03       28.43      5.69 o 
  -5   1  10      185.97      179.58     10.00 o 
  -4   1  10        5.20        7.46      8.16 o 
  -3   1  10        6.38       -2.68      5.13 o 
  -2   1  10      525.82      487.65     20.82 o 
  -1   1  10       73.59       74.90     10.73 o 
   0   1  10      340.57      327.79     13.36 o 
   1   1  10     1951.24     1923.12     64.61 o 
   2   1  10      221.15      218.41     11.68 o 
   3   1  10     1241.97     1238.85     35.05 o 
   4   1  10      686.92      722.61     25.04 o 
   5   1  10      187.51      174.11     14.22 o 
   6   1  10       95.37      107.50     11.97 o 
   7   1  10        6.43        9.52      9.23 o 
 -10   2  10       33.80       43.79     16.74 o 
  -9   2  10       22.32       14.33     10.17 o 
  -8   2  10       89.70       96.41      9.90 o 
  -7   2  10        0.95       11.66      8.35 o 
  -6   2  10      384.68      375.33     24.76 o 
  -5   2  10        5.00        4.37      4.93 o 
  -4   2  10     2648.20     2637.08     61.14 o 
  -3   2  10      917.95      888.64     42.29 o 
  -2   2  10      494.91      451.43     18.89 o 
  -1   2  10     2293.85     2221.51     52.51 o 
   0   2  10      910.57      868.21     25.76 o 
   1   2  10       85.98       93.19     25.76 o 
   2   2  10     1864.76     1802.17     64.18 o 
   3   2  10     1535.90     1509.25     40.52 o 
   4   2  10      123.56      100.07      7.63 o 
   5   2  10      665.19      673.18     19.17 o 
   6   2  10      375.34      400.02     19.58 o 
   7   2  10      272.12      230.54     22.75 o 
 -10   3  10      132.50      152.83     22.32 o 
  -9   3  10        0.51        5.80      9.71 o 
  -8   3  10     1249.73     1322.60     65.04 o 
  -7   3  10      122.81      118.96     14.60 o 
  -6   3  10      696.76      681.52     18.96 o 
  -5   3  10       23.73       22.31      5.66 o 
  -4   3  10        2.07       -1.38      4.93 o 
  -3   3  10      766.16      752.61     47.87 o 
  -2   3  10     1019.58      994.01     27.58 o 
  -1   3  10      264.27      236.30     11.54 o 
   0   3  10     1084.70     1070.03     29.60 o 
   1   3  10      228.49      222.91     11.66 o 
   2   3  10      469.94      465.70     18.03 o 
   3   3  10       69.42       63.96      8.18 o 
   4   3  10      552.09      588.10     17.05 o 
   5   3  10      275.70      277.71     15.47 o 
   6   3  10      216.06      198.91     11.08 o 
   7   3  10       47.31       48.08     15.88 o 
 -10   4  10       49.12       31.77     16.31 o 
  -9   4  10      199.34      201.53     39.71 o 
  -8   4  10       69.54       47.35     11.36 o 
  -7   4  10      837.42      848.94     31.25 o 
  -6   4  10      138.13      144.85     19.75 o 
  -5   4  10      949.10      971.98     23.93 o 
  -4   4  10        8.34        8.64      5.16 o 
  -3   4  10     4335.07     4407.67     81.48 o 
  -2   4  10      119.54      130.71      7.82 o 
  -1   4  10     4046.15     4007.85     88.48 o 
   0   4  10       22.48       13.70      4.87 o 
   1   4  10      246.00      249.72     10.86 o 
   2   4  10      927.30      916.50     27.44 o 
   3   4  10      187.22      202.89     12.22 o 
   4   4  10      744.64      746.20     20.32 o 
   5   4  10      155.82      159.76      9.94 o 
   6   4  10       47.41       41.99      9.70 o 
   7   4  10       29.01       30.05     15.03 o 
 -10   5  10       15.04       13.31     14.60 o 
  -9   5  10       77.86       52.84     12.83 o 
  -8   5  10      608.86      632.51     28.76 o 
  -7   5  10     1451.15     1492.80     70.62 o 
  -6   5  10     2011.17     2035.77     56.46 o 
  -5   5  10      148.63      161.15     17.54 o 
  -4   5  10      153.01      158.84      8.93 o 
  -3   5  10       15.22       17.54      5.62 o 
  -2   5  10      245.90      259.52     10.80 o 
  -1   5  10      412.29      413.58     13.59 o 
   0   5  10      452.14      478.09     14.70 o 
   1   5  10      101.37       89.16      6.85 o 
   2   5  10      298.70      290.03     13.62 o 
   3   5  10      705.01      654.05     22.54 o 
   4   5  10      246.49      240.70     11.23 o 
   5   5  10       76.10       78.52      8.05 o 
   6   5  10       26.76       12.88     13.74 o 
   7   5  10       22.60       20.18     15.03 o 
  -9   6  10       22.12       25.76     11.54 o 
  -8   6  10        0.88       16.45     11.38 o 
  -7   6  10      157.98      176.41     14.38 o 
  -6   6  10     1822.93     1879.73     54.74 o 
  -5   6  10      175.24      213.16     15.14 o 
  -4   6  10     1499.55     1504.02     50.43 o 
  -3   6  10      138.15      149.32      9.23 o 
  -2   6  10     6263.25     6441.52    116.29 o 
  -1   6  10      426.43      459.74     14.67 o 
   0   6  10      617.34      690.65     18.49 o 
   1   6  10       36.44       39.96      6.89 o 
   2   6  10      914.59      911.63     27.88 o 
   3   6  10      234.52      237.07     10.56 o 
   4   6  10      553.08      532.38     16.63 o 
   5   6  10        1.04        3.14      7.12 o 
   6   6  10       84.84       79.42     16.74 o 
  -9   7  10       14.08       13.22     11.85 o 
  -8   7  10        1.81        4.47      6.78 o 
  -7   7  10      527.04      508.16     24.76 o 
  -6   7  10       28.56       34.24      7.31 o 
  -5   7  10      356.02      391.40     20.45 o 
  -4   7  10       55.19       51.72      6.79 o 
  -3   7  10      693.41      676.34     23.11 o 
  -2   7  10      179.42      173.64      9.58 o 
  -1   7  10     1142.29     1199.38     27.82 o 
   0   7  10      112.19      114.28      8.00 o 
   1   7  10     1025.38      941.14     28.31 o 
   2   7  10      127.22      125.60     10.27 o 
   3   7  10     2715.68     2715.92     56.13 o 
   4   7  10       62.44       74.43      7.69 o 
   5   7  10       53.53       50.17      9.83 o 
   6   7  10        4.12        3.86     14.17 o 
  -9   8  10        0.15       -1.29     14.60 o 
  -8   8  10       30.86       22.08      8.10 o 
  -7   8  10      178.06      172.70     10.71 o 
  -6   8  10      114.65      125.00     11.45 o 
  -5   8  10     1123.39     1212.61     28.88 o 
  -4   8  10      194.46      170.85     14.53 o 
  -3   8  10      738.48      767.04     21.15 o 
  -2   8  10       63.04       91.36      7.69 o 
  -1   8  10       88.11       82.17      7.37 o 
   0   8  10       70.13       52.85      6.49 o 
   1   8  10      223.72      247.07     14.12 o 
   2   8  10        6.50       -3.39      7.80 o 
   3   8  10      170.33      202.64     10.36 o 
   4   8  10      350.60      343.39     13.57 o 
   5   8  10        1.56       -1.95      8.48 o 
   6   8  10      443.41      441.98     21.80 o 
  -9   9  10       65.52       94.88     19.75 o 
  -8   9  10      137.71      140.81     21.04 o 
  -7   9  10        0.98        9.75      9.02 o 
  -6   9  10        2.25        4.06      6.63 o 
  -5   9  10       51.45       48.28      6.72 o 
  -4   9  10        5.40       10.62      5.01 o 
  -3   9  10       78.14       77.08      8.45 o 
  -2   9  10      182.31      151.62      9.21 o 
  -1   9  10      238.24      259.78     11.29 o 
   0   9  10     1760.34     1754.70     31.61 o 
   1   9  10      931.06      872.68     21.55 o 
   2   9  10     1286.51     1245.56     28.34 o 
   3   9  10      466.77      468.68     15.65 o 
   4   9  10       28.68       31.78      6.92 o 
   5   9  10       42.44       42.58     10.27 o 
   6   9  10       17.28       16.76     10.31 o 
  -8  10  10       43.72       48.08     15.88 o 
  -7  10  10        4.09        0.61      7.21 o 
  -6  10  10       53.20       38.68      7.29 o 
  -5  10  10      318.16      310.65     28.78 o 
  -4  10  10       47.86       56.93      6.49 o 
  -3  10  10      425.69      463.62     18.42 o 
  -2  10  10        0.46       -3.19      4.40 o 
  -1  10  10        6.57        3.55      4.56 o 
   0  10  10      108.68      142.06      7.41 o 
   1  10  10        4.65        6.20      5.62 o 
   2  10  10        0.25        7.49      5.82 o 
   3  10  10       63.83       59.36      7.66 o 
   4  10  10        3.97       -3.23      7.74 o 
   5  10  10      309.39      362.62     19.62 o 
  -8  11  10      311.64      330.57     29.62 o 
  -7  11  10       76.17       77.28     17.60 o 
  -6  11  10      119.79      100.55      9.06 o 
  -5  11  10       94.93       96.63     14.28 o 
  -4  11  10       35.80       35.25      7.70 o 
  -3  11  10      228.43      207.05     16.42 o 
  -2  11  10      101.68       88.40      6.46 o 
  -1  11  10       39.55       42.89      5.48 o 
   0  11  10      958.50      958.21     20.50 o 
   1  11  10      222.50      201.60     10.29 o 
   2  11  10      866.80      888.58     27.85 o 
   3  11  10      121.87      105.20      8.94 o 
   4  11  10      172.95      157.68     25.54 o 
   5  11  10      308.54      328.53     41.21 o 
  -7  12  10        1.10       14.60     15.03 o 
  -6  12  10       83.06       73.18      9.36 o 
  -5  12  10      241.23      241.15     18.89 o 
  -4  12  10        2.29        1.00      5.71 o 
  -3  12  10      333.86      350.83     13.61 o 
  -2  12  10       59.06       72.78      6.43 o 
  -1  12  10      399.34      419.55     12.53 o 
   0  12  10      186.52      185.85     10.04 o 
   1  12  10       80.52       76.23      7.87 o 
   2  12  10      108.41      133.69      9.29 o 
   3  12  10        0.44       -0.63     12.45 o 
   4  12  10      141.97      155.50     14.36 o 
  -7  13  10      173.50      168.00     13.26 o 
  -6  13  10        8.09        6.60      7.45 o 
  -5  13  10      215.40      201.54     41.00 o 
  -4  13  10        5.15        7.80      6.34 o 
  -3  13  10       65.97       59.34      7.71 o 
  -2  13  10        4.20        1.44      6.15 o 
  -1  13  10      148.77      159.24      8.63 o 
   0  13  10        0.08        5.95      6.44 o 
   1  13  10       77.65       89.21     16.07 o 
   2  13  10        1.47        0.85      6.19 o 
   3  13  10      473.15      516.34     32.20 o 
   4  13  10        0.07       -8.45      9.18 o 
  -6  14  10      167.34      205.97     29.84 o 
  -5  14  10       44.58       39.40      8.13 o 
  -4  14  10      330.17      332.00     17.88 o 
  -3  14  10       13.95       32.44      7.62 o 
  -2  14  10      614.38      633.20     19.80 o 
  -1  14  10       41.07       48.57      6.94 o 
   0  14  10      332.66      343.02     14.29 o 
   1  14  10       53.00       60.21      7.98 o 
   2  14  10        1.00        5.92      8.86 o 
   3  14  10       26.88       34.26     10.14 o 
  -5  15  10       10.80        0.04      7.28 o 
  -4  15  10      110.28      111.35     10.38 o 
  -3  15  10       70.22       82.30     13.43 o 
  -2  15  10       10.99        5.70      6.98 o 
  -1  15  10       25.86       25.73      7.30 o 
   0  15  10       43.13       37.51      7.89 o 
   1  15  10       12.04       18.31      7.41 o 
   2  15  10      169.13      177.97     14.53 o 
  -4  16  10        9.07        6.21      7.61 o 
  -3  16  10      408.86      448.44     32.12 o 
  -2  16  10       35.10       32.39      8.39 o 
  -1  16  10      174.86      190.76     16.96 o 
   0  16  10        0.72       -1.33      8.62 o 
   1  16  10       46.97       48.80     11.00 o 
  -9   0  11       93.68       70.41     18.46 o 
  -7   0  11       13.62       10.30      7.21 o 
  -5   0  11      914.58      833.29     34.77 o 
  -3   0  11     1213.85     1151.41     44.22 o 
  -1   0  11       37.22       33.06      8.59 o 
   1   0  11     1185.32     1128.22     45.08 o 
   3   0  11      253.99      282.06     21.04 o 
   5   0  11     1197.01     1160.42     51.09 o 
 -10   1  11      558.51      605.14     28.99 o 
  -9   1  11      385.53      345.83     21.55 o 
  -8   1  11      446.36      493.55     24.42 o 
  -7   1  11      435.14      418.83     19.17 o 
  -6   1  11      213.33      209.98     13.14 o 
  -5   1  11      228.37      209.71     11.36 o 
  -4   1  11      369.14      357.69     14.56 o 
  -3   1  11      115.97      103.81     10.09 o 
  -2   1  11      171.24      190.41     19.53 o 
  -1   1  11        7.78        1.63      5.74 o 
   0   1  11      194.16      178.86     10.47 o 
   1   1  11       85.16       90.56      8.65 o 
   2   1  11      970.32      893.51     27.77 o 
   3   1  11      130.18      125.35     11.08 o 
   4   1  11      342.37      329.86     27.26 o 
   5   1  11       58.44       67.95     11.38 o 
   6   1  11        2.28        6.36      9.09 o 
 -10   2  11      233.49      221.95     25.76 o 
  -9   2  11        0.43       -9.14     10.51 o 
  -8   2  11        1.42       16.09      7.80 o 
  -7   2  11       74.55       95.38     11.04 o 
  -6   2  11        8.27        5.42      5.60 o 
  -5   2  11     1807.76     1790.49     38.09 o 
  -4   2  11      363.59      351.19     14.36 o 
  -3   2  11     1420.57     1418.33     37.02 o 
  -2   2  11     1056.57     1064.09     29.60 o 
  -1   2  11       45.09       39.51      8.37 o 
   0   2  11      361.62      368.33     29.19 o 
   1   2  11        5.89       -1.81      6.17 o 
   2   2  11     1500.60     1432.32     63.75 o 
   3   2  11       67.16       75.57     13.74 o 
   4   2  11      536.04      521.49     21.40 o 
   5   2  11       95.76      119.40     12.13 o 
   6   2  11      303.59      320.52     18.21 o 
 -10   3  11        6.55       21.04     15.88 o 
  -9   3  11      742.86      724.37    118.92 o 
  -8   3  11       23.44       21.41     20.18 o 
  -7   3  11      737.84      796.59     29.63 o 
  -6   3  11        1.10        2.35      5.44 o 
  -5   3  11      335.33      365.73     13.34 o 
  -4   3  11       95.82      103.35      7.79 o 
  -3   3  11      153.51      146.67      9.66 o 
  -2   3  11       37.40       50.65     10.30 o 
  -1   3  11      337.12      315.36     14.26 o 
   0   3  11     1129.35     1027.73     30.48 o 
   1   3  11     1833.05     1723.57     44.31 o 
   2   3  11      144.18      129.75     10.14 o 
   3   3  11      558.69      598.25     22.14 o 
   4   3  11        5.47        1.65      7.74 o 
   5   3  11      633.59      629.07     24.87 o 
   6   3  11        2.47        0.70      9.02 o 
 -10   4  11        6.69       14.17     16.31 o 
  -9   4  11       40.81       21.04     11.23 o 
  -8   4  11      373.69      389.16     21.85 o 
  -7   4  11       14.74       12.44     10.52 o 
  -6   4  11      918.59      871.07     31.20 o 
  -5   4  11        3.53       11.77      5.77 o 
  -4   4  11     1566.12     1619.58     35.42 o 
  -3   4  11      545.73      502.36     15.58 o 
  -2   4  11     2881.52     2859.72     55.91 o 
  -1   4  11      174.18      167.24     12.39 o 
   0   4  11     2958.58     2917.06     56.81 o 
   1   4  11       98.59       99.38      8.55 o 
   2   4  11       75.78       71.55      9.05 o 
   3   4  11       95.20      109.02     12.02 o 
   4   4  11      253.43      265.60     20.61 o 
   5   4  11       48.95       68.39     10.88 o 
   6   4  11      110.52       97.57     11.99 o 
  -9   5  11        4.96        0.77     10.44 o 
  -8   5  11       33.01       44.99     11.66 o 
  -7   5  11      362.77      382.06     24.04 o 
  -6   5  11       12.47       -4.29      9.71 o 
  -5   5  11        2.29        4.89      5.67 o 
  -4   5  11       16.60       14.66      5.92 o 
  -3   5  11      489.25      477.29     24.77 o 
  -2   5  11      820.99      771.33     20.70 o 
  -1   5  11     1248.06     1203.22     30.99 o 
   0   5  11      487.33      487.64     15.53 o 
   1   5  11       69.79       89.26     11.12 o 
   2   5  11     1056.85     1056.49     31.50 o 
   3   5  11      455.00      453.16     19.06 o 
   4   5  11      502.65      486.03     34.34 o 
   5   5  11      232.67      266.19     16.32 o 
   6   5  11       98.19      117.63     19.32 o 
  -9   6  11       13.34       19.55     11.66 o 
  -8   6  11      162.14      147.15     23.18 o 
  -7   6  11      122.55      144.28     15.40 o 
  -6   6  11        1.26        5.84      9.66 o 
  -5   6  11     1069.51     1121.86     54.95 o 
  -4   6  11      461.57      459.40     15.60 o 
  -3   6  11     2320.14     2412.34     68.01 o 
  -2   6  11        6.28       17.31      6.06 o 
  -1   6  11     1235.46     1224.81     28.79 o 
   0   6  11      431.69      487.60     20.77 o 
   1   6  11      756.10      743.33     24.57 o 
   2   6  11        1.74       -1.82      9.02 o 
   3   6  11       33.53       46.45      8.48 o 
   4   6  11      128.88      127.90     11.85 o 
   5   6  11       15.23        7.68      8.74 o 
   6   6  11       88.34       92.73     18.89 o 
  -9   7  11       14.79        2.62     11.96 o 
  -8   7  11      130.09      147.58     16.36 o 
  -7   7  11       94.06       91.69     13.69 o 
  -6   7  11      422.29      427.68     43.79 o 
  -5   7  11      469.42      486.81     24.47 o 
  -4   7  11       56.25       56.84      7.47 o 
  -3   7  11      151.84      151.28      9.60 o 
  -2   7  11     1378.75     1362.21     31.63 o 
  -1   7  11      213.76      203.02     10.39 o 
   0   7  11     1623.73     1592.14     41.63 o 
   1   7  11      382.17      365.82     16.66 o 
   2   7  11     1470.96     1494.34     41.23 o 
   3   7  11      154.84      160.83     28.98 o 
   4   7  11      151.45      134.10     11.85 o 
   5   7  11       36.15       22.75     13.74 o 
   6   7  11        1.17       -3.86     13.31 o 
  -9   8  11      183.13      143.66     17.54 o 
  -8   8  11        8.51      -10.62     11.31 o 
  -7   8  11       11.42       12.21     11.14 o 
  -6   8  11      532.47      478.52     30.27 o 
  -5   8  11      285.49      317.12     19.56 o 
  -4   8  11      664.90      735.18     28.82 o 
  -3   8  11     1124.15     1115.11     27.85 o 
  -2   8  11     1004.54     1061.76     26.76 o 
  -1   8  11      109.61      115.33      8.61 o 
   0   8  11      115.35      120.79      8.67 o 
   1   8  11       49.04       39.81      8.62 o 
   2   8  11      122.86      124.18     11.49 o 
   3   8  11      225.59      212.81     13.88 o 
   4   8  11       14.71       14.26      8.44 o 
   5   8  11      220.95      223.24     23.18 o 
  -8   9  11      131.22      157.96     42.50 o 
  -7   9  11      220.82      214.00     33.49 o 
  -6   9  11       93.18       99.28     13.92 o 
  -5   9  11      153.18      147.94     15.53 o 
  -4   9  11      635.09      596.97     25.89 o 
  -3   9  11      147.26      133.99      9.47 o 
  -2   9  11        3.66        2.36      6.24 o 
  -1   9  11      305.20      316.35     21.06 o 
   0   9  11      269.94      268.65     13.99 o 
   1   9  11     1702.10     1704.33     45.67 o 
   2   9  11      724.80      669.91     26.62 o 
   3   9  11      563.23      621.23     41.43 o 
   4   9  11       55.39       62.25     16.31 o 
   5   9  11       51.24       42.93     16.74 o 
  -8  10  11        0.07       -6.74     11.96 o 
  -7  10  11       32.47       32.69     11.91 o 
  -6  10  11       69.58       59.52     12.38 o 
  -5  10  11       16.92       12.79     10.07 o 
  -4  10  11      481.58      500.86     24.02 o 
  -3  10  11      131.69      126.63     13.20 o 
  -2  10  11        6.33       14.35      6.38 o 
  -1  10  11       13.45       17.69      8.28 o 
   0  10  11        6.99       16.68      6.22 o 
   1  10  11        2.19        3.72     15.24 o 
   2  10  11       25.71       27.22      8.66 o 
   3  10  11        3.60       -2.84      7.52 o 
   4  10  11       98.46       95.31     18.03 o 
   5  10  11        6.88       20.61     16.74 o 
  -7  11  11      152.17      139.29     38.85 o 
  -6  11  11      106.50      125.54     15.46 o 
  -5  11  11      122.13      147.45     15.57 o 
  -4  11  11        0.78        2.43      9.36 o 
  -3  11  11       20.99       16.91      9.70 o 
  -2  11  11       92.56       96.82      8.68 o 
  -1  11  11       18.54       18.45      6.74 o 
   0  11  11        3.76        8.74      7.88 o 
   1  11  11      627.62      668.71     24.57 o 
   2  11  11       51.74       52.08     10.52 o 
   3  11  11      143.65      130.75     13.31 o 
   4  11  11       24.64       41.64     15.03 o 
  -7  12  11       94.55       91.17     14.79 o 
  -6  12  11      136.36      122.82     15.77 o 
  -5  12  11        9.43       26.01     11.67 o 
  -4  12  11      213.53      239.97     29.41 o 
  -3  12  11        4.08        9.38     12.88 o 
  -2  12  11      369.71      346.97     28.55 o 
  -1  12  11       36.05       41.80      7.47 o 
   0  12  11       63.13       46.18     15.67 o 
   1  12  11       40.85       49.76      9.40 o 
   2  12  11        4.95       -2.60      8.01 o 
   3  12  11       97.37      106.90     18.03 o 
  -6  13  11      278.05      236.42     27.69 o 
  -5  13  11       50.27       39.59     12.77 o 
  -4  13  11       21.91       18.90     11.51 o 
  -3  13  11       24.46       13.49     10.30 o 
  -2  13  11      296.65      341.41     19.31 o 
  -1  13  11       45.27       54.29      8.16 o 
   0  13  11      103.75       80.68     11.23 o 
   1  13  11        0.47       -0.43      8.48 o 
   2  13  11       77.41       78.59     21.25 o 
   3  13  11        8.27       -0.86     12.88 o 
  -5  14  11      140.34      150.19     32.20 o 
  -4  14  11       19.20       18.42     11.24 o 
  -3  14  11      342.94      346.91     24.69 o 
  -2  14  11        1.32       -9.36      9.36 o 
  -1  14  11      623.06      574.85     36.49 o 
   0  14  11        4.37        9.38      8.92 o 
   1  14  11      139.98      155.14     13.79 o 
   2  14  11       13.68       39.07     15.88 o 
  -4  15  11       22.19       -4.48     11.24 o 
  -3  15  11       32.07       33.06     11.74 o 
  -2  15  11      248.28      264.06     18.14 o 
  -1  15  11       27.53       36.06     16.74 o 
   0  15  11       92.82      109.31     13.05 o 
   1  15  11      295.97      279.62     17.90 o 
  -8   0  12        3.25       -7.30     13.31 o 
  -6   0  12      434.74      413.85     23.61 o 
  -4   0  12     4645.18     4371.23    137.81 o 
  -2   0  12      497.88      452.49     24.47 o 
   0   0  12      986.20      978.83     41.21 o 
   2   0  12      333.45      309.10     21.89 o 
   4   0  12       33.96       46.37     13.74 o 
   6   0  12      358.91      356.33     27.91 o 
  -9   1  12      943.80      987.44     37.94 o 
  -8   1  12      132.89      126.56     24.90 o 
  -7   1  12      121.35      117.23     11.96 o 
  -6   1  12      486.18      447.14     21.40 o 
  -5   1  12      105.16       76.07      8.48 o 
  -4   1  12      131.26      141.42     12.24 o 
  -3   1  12        0.42       -4.77      6.05 o 
  -2   1  12      668.23      623.72     20.94 o 
  -1   1  12      301.12      300.68     19.10 o 
   0   1  12        4.34       -3.03      6.66 o 
   1   1  12     1638.28     1594.02     67.19 o 
   2   1  12       55.28       62.62      8.65 o 
   3   1  12      387.56      373.26     17.76 o 
   4   1  12       59.05       50.15     10.00 o 
   5   1  12       25.57       28.06      9.83 o 
   6   1  12       29.91       45.47     11.38 o 
  -9   2  12        1.04        7.04     10.92 o 
  -8   2  12       13.75       15.26      7.98 o 
  -7   2  12      247.95      235.90     15.78 o 
  -6   2  12      136.45      129.72      9.02 o 
  -5   2  12      607.97      544.28     33.68 o 
  -4   2  12     1314.59     1252.98     54.74 o 
  -3   2  12      360.12      349.84     15.14 o 
  -2   2  12       30.97       36.66      7.40 o 
  -1   2  12      625.40      590.11     21.25 o 
   0   2  12      157.41      147.97     10.62 o 
   1   2  12       23.35       22.00      7.27 o 
   2   2  12       24.60       19.33      7.43 o 
   3   2  12      177.76      171.84     12.75 o 
   4   2  12       24.21       17.40      8.95 o 
   5   2  12      423.03      462.71     21.55 o 
   6   2  12      151.72      153.17     14.11 o 
  -9   3  12       17.72       21.47     11.23 o 
  -8   3  12      304.78      326.82     20.61 o 
  -7   3  12      110.73       92.19     13.31 o 
  -6   3  12      238.57      250.31     16.19 o 
  -5   3  12      716.69      744.78     25.31 o 
  -4   3  12        3.75       -1.11      5.76 o 
  -3   3  12      339.36      327.45     14.84 o 
  -2   3  12      190.57      164.20     10.92 o 
  -1   3  12      395.10      374.53     16.09 o 
   0   3  12      947.89      883.86     50.23 o 
   1   3  12      176.33      153.15     18.03 o 
   2   3  12      863.56      867.75     27.91 o 
   3   3  12      249.07      236.29     15.03 o 
   4   3  12      621.50      605.03     23.83 o 
   5   3  12        9.97       20.18      9.41 o 
   6   3  12       20.16        9.40      9.66 o 
  -9   4  12        2.87        7.73     10.32 o 
  -8   4  12       24.22       28.90     11.05 o 
  -7   4  12       66.97       92.42     24.47 o 
  -6   4  12       21.99       19.54     12.66 o 
  -5   4  12      223.26      235.70     11.53 o 
  -4   4  12      399.89      370.24     13.96 o 
  -3   4  12      182.72      189.74     13.67 o 
  -2   4  12      288.76      230.13     11.13 o 
  -1   4  12     1871.11     1816.41     39.03 o 
   0   4  12       97.12      113.96      8.59 o 
   1   4  12      156.02      149.67      9.39 o 
   2   4  12      113.10      120.83     11.22 o 
   3   4  12      340.74      338.55     17.10 o 
   4   4  12       17.31       28.38      9.87 o 
   5   4  12      349.06      381.32     23.83 o 
  -9   5  12        1.41      -10.09     11.22 o 
  -8   5  12       41.19       13.77     15.24 o 
  -7   5  12       28.52       41.76     11.52 o 
  -6   5  12      948.82     1004.81     35.48 o 
  -5   5  12       29.67       28.97      7.01 o 
  -4   5  12       74.82       73.92      9.09 o 
  -3   5  12       62.02       48.45      9.63 o 
  -2   5  12     1389.64     1381.46     35.81 o 
  -1   5  12     1214.55     1182.19     28.45 o 
   0   5  12     1746.05     1744.64     38.05 o 
   1   5  12      689.33      669.04     23.79 o 
   2   5  12      450.08      502.66     20.14 o 
   3   5  12      455.82      498.74     25.97 o 
   4   5  12      467.66      515.07     21.97 o 
   5   5  12      172.53      177.08     14.72 o 
  -9   6  12       34.48       32.87     14.60 o 
  -8   6  12       24.35        9.01     11.18 o 
  -7   6  12       20.95       29.37     11.83 o 
  -6   6  12      812.84      822.15     43.15 o 
  -5   6  12       22.90       24.60     10.00 o 
  -4   6  12      636.25      660.84     19.90 o 
  -3   6  12        1.46        2.15      8.30 o 
  -2   6  12     1879.90     1865.01     40.65 o 
  -1   6  12      807.88      835.44     52.82 o 
   0   6  12      265.04      277.86     12.18 o 
   1   6  12        3.89        4.57      7.74 o 
   2   6  12       17.12       18.77      8.13 o 
   3   6  12      184.11      197.83     13.69 o 
   4   6  12      101.24      114.74     11.92 o 
   5   6  12      193.38      203.91     31.34 o 
  -8   7  12       17.29       31.36     12.22 o 
  -7   7  12      299.53      338.94     39.71 o 
  -6   7  12      317.43      324.74     34.77 o 
  -5   7  12       64.46       72.81     16.53 o 
  -4   7  12      163.32      180.51     12.09 o 
  -3   7  12       29.32       37.65      7.48 o 
  -2   7  12        1.35        7.30      6.35 o 
  -1   7  12      845.00      848.52     23.11 o 
   0   7  12      118.92      118.67      9.00 o 
   1   7  12      765.19      711.01     24.89 o 
   2   7  12      686.82      678.94     24.67 o 
   3   7  12      961.33      956.82     94.45 o 
   4   7  12       97.09       76.71     11.00 o 
   5   7  12       78.62      105.18     18.46 o 
  -8   8  12       21.39       29.62     13.19 o 
  -7   8  12       15.08       -1.45     10.70 o 
  -6   8  12      133.48      141.20     15.31 o 
  -5   8  12      462.70      471.37     23.79 o 
  -4   8  12      260.19      292.33     18.51 o 
  -3   8  12      265.12      292.63     13.26 o 
  -2   8  12      110.84      134.28      9.67 o 
  -1   8  12       27.16       26.65      6.75 o 
   0   8  12      115.82      118.73      9.05 o 
   1   8  12        0.69       -4.95      7.21 o 
   2   8  12        0.88       -3.92      8.80 o 
   3   8  12       36.32       57.10      9.66 o 
   4   8  12       48.98       47.13     10.57 o 
   5   8  12        1.66       10.73     13.74 o 
  -8   9  12      225.63      254.21     20.28 o 
  -7   9  12      154.81      176.82     18.09 o 
  -6   9  12       47.26       45.94     15.67 o 
  -5   9  12      134.97      156.88     15.88 o 
  -4   9  12       21.16        6.72     10.52 o 
  -3   9  12      116.01      140.28     10.24 o 
  -2   9  12       39.35       49.34      7.69 o 
  -1   9  12      145.44      141.36      9.79 o 
   0   9  12      299.00      300.06     16.24 o 
   1   9  12       93.54      107.12     11.22 o 
   2   9  12      404.89      438.69     19.80 o 
   3   9  12        5.63        6.56      8.31 o 
   4   9  12        1.98        5.58     12.88 o 
  -7  10  12       24.81       12.49     12.53 o 
  -6  10  12        0.38        2.64     11.65 o 
  -5  10  12      428.00      458.62     24.27 o 
  -4  10  12      144.11      145.66     15.26 o 
  -3  10  12     1009.11     1061.06     56.88 o 
  -2  10  12        0.12        0.14      6.92 o 
  -1  10  12      177.77      197.41     11.52 o 
   0  10  12        0.39       10.30      8.50 o 
   1  10  12       19.91       25.07      8.92 o 
   2  10  12       11.57        8.16     11.16 o 
   3  10  12      110.53      101.70     12.04 o 
   4  10  12       29.33       18.46     14.60 o 
  -7  11  12      175.40      172.89     24.69 o 
  -6  11  12      161.18      146.10     16.40 o 
  -5  11  12      132.94      128.28     16.96 o 
  -4  11  12       23.16       12.51     11.33 o 
  -3  11  12       52.96       58.43     11.49 o 
  -2  11  12        1.12        2.36      6.76 o 
  -1  11  12       67.91       66.54      8.63 o 
   0  11  12      309.72      296.42     16.69 o 
   1  11  12        3.38        0.17     12.66 o 
   2  11  12      124.94       94.72     11.24 o 
   3  11  12       13.58        6.44     14.17 o 
  -6  12  12       58.62       35.20     13.71 o 
  -5  12  12      131.59      136.48     17.17 o 
  -4  12  12      123.34      141.20     15.88 o 
  -3  12  12      242.23      262.95     26.40 o 
  -2  12  12      187.17      182.22     15.27 o 
  -1  12  12      161.80      173.02     11.15 o 
   0  12  12      277.90      280.03     16.85 o 
   1  12  12        5.14        7.55      8.79 o 
   2  12  12        3.01       -1.50     11.81 o 
   3  12  12       10.27        9.02     13.31 o 
  -5  13  12      110.88      105.42     15.23 o 
  -4  13  12       75.37       84.07     13.39 o 
  -3  13  12      152.31      154.37     27.91 o 
  -2  13  12       95.42       97.39     12.88 o 
  -1  13  12      223.86      238.83     16.44 o 
   0  13  12       74.50       72.06     11.52 o 
   1  13  12       84.24       92.96     12.66 o 
   2  13  12      170.14      201.59     35.63 o 
  -4  14  12      254.42      291.42     59.67 o 
  -3  14  12        9.63       -1.79     10.82 o 
  -2  14  12      327.89      368.29     21.02 o 
  -1  14  12        4.76       14.17     15.88 o 
   0  14  12      133.71      135.18     16.10 o 
   1  14  12       10.56       14.74      9.86 o 
  -9   0  13       70.84       58.82     19.75 o 
  -7   0  13      234.35      216.95     14.33 o 
  -5   0  13     2094.69     1915.58     68.69 o 
  -3   0  13     2334.91     2321.28     80.28 o 
  -1   0  13     1055.91      981.83     42.50 o 
   1   0  13        1.22        6.87      9.87 o 
   3   0  13       90.26       97.88     16.31 o 
   5   0  13       71.00       41.21     15.46 o 
  -9   1  13       44.91       47.30     24.47 o 
  -8   1  13      158.98      149.70     15.78 o 
  -7   1  13      188.60      155.46     13.61 o 
  -6   1  13        1.32        5.35      6.16 o 
  -5   1  13      166.90      163.24     11.22 o 
  -4   1  13        1.49       -1.63      6.66 o 
  -3   1  13       33.74       34.38      8.16 o 
  -2   1  13        1.66        1.49      6.66 o 
  -1   1  13       63.47       71.06     10.95 o 
   0   1  13     1533.29     1524.22     41.59 o 
   1   1  13       39.92       42.77      9.26 o 
   2   1  13     1156.31     1109.28     36.92 o 
   3   1  13       15.04       29.77      8.79 o 
   4   1  13      115.77       97.97     12.13 o 
   5   1  13       15.49       26.98     15.67 o 
  -9   2  13       56.78       44.00     13.18 o 
  -8   2  13      150.23      113.28     14.18 o 
  -7   2  13       34.77       60.29     10.82 o 
  -6   2  13      834.52      808.75     22.55 o 
  -5   2  13      278.74      251.08     16.91 o 
  -4   2  13     1182.54     1150.99     52.59 o 
  -3   2  13      544.45      551.01     20.17 o 
  -2   2  13      262.37      237.30     13.20 o 
  -1   2  13       48.81       54.76      8.65 o 
   0   2  13      215.89      216.59     13.36 o 
   1   2  13        4.60        3.43      7.52 o 
   2   2  13        7.40        3.15     13.52 o 
   3   2  13        1.02       -1.95      7.82 o 
   4   2  13      111.69      120.05     13.04 o 
   5   2  13       42.44       67.46     20.61 o 
  -9   3  13       58.59       44.93     13.18 o 
  -8   3  13        0.24       -0.43     10.32 o 
  -7   3  13      441.07      478.05     23.47 o 
  -6   3  13       50.13       62.06     17.39 o 
  -5   3  13      271.27      254.45     15.15 o 
  -4   3  13      536.92      525.70     17.10 o 
  -3   3  13      315.67      313.86     23.83 o 
  -2   3  13      253.07      258.37     13.95 o 
  -1   3  13     1631.08     1497.58     48.73 o 
   0   3  13      719.07      681.18     23.98 o 
   1   3  13      682.93      710.47     25.03 o 
   2   3  13      451.78      443.86     39.71 o 
   3   3  13      384.68      398.11     31.55 o 
   4   3  13       21.60       16.57      9.66 o 
   5   3  13       52.75       42.16     11.08 o 
  -9   4  13        2.41      -10.25     12.88 o 
  -8   4  13       25.27       24.77     11.68 o 
  -7   4  13      560.95      579.10     43.15 o 
  -6   4  13      572.57      598.08     56.45 o 
  -5   4  13       44.49       35.65      7.36 o 
  -4   4  13       55.18       48.89      7.37 o 
  -3   4  13       29.40       22.09      8.15 o 
  -2   4  13      195.01      194.03     16.70 o 
  -1   4  13       12.44        6.63      6.72 o 
   0   4  13        2.52        5.99      6.75 o 
   1   4  13      180.33      194.10     13.62 o 
   2   4  13       59.63       59.35      9.56 o 
   3   4  13       49.69       52.20     10.27 o 
   4   4  13      893.70      929.25     32.30 o 
   5   4  13        3.09        3.91      9.70 o 
  -8   5  13       52.93       45.15     12.13 o 
  -7   5  13      320.37      355.60     21.40 o 
  -6   5  13       16.75       13.82     10.88 o 
  -5   5  13       57.71       48.02      8.17 o 
  -4   5  13      258.30      249.63     12.70 o 
  -3   5  13      649.59      621.57     19.36 o 
  -2   5  13      240.76      253.12     12.25 o 
  -1   5  13     1097.20     1111.76     27.88 o 
   0   5  13      451.29      436.68     18.70 o 
   1   5  13       66.05       96.10     10.95 o 
   2   5  13      655.58      646.43     24.37 o 
   3   5  13      315.55      307.94     30.91 o 
   4   5  13      213.36      244.56     22.11 o 
   5   5  13       98.00      137.95     14.26 o 
  -8   6  13       73.64       85.03     14.57 o 
  -7   6  13       10.61       16.74     15.03 o 
  -6   6  13       26.24        5.15     10.77 o 
  -5   6  13        4.85        1.24      9.86 o 
  -4   6  13       64.16       59.61      8.06 o 
  -3   6  13      268.96      276.41     16.38 o 
  -2   6  13      235.05      228.46     11.97 o 
  -1   6  13       79.01       74.83      8.26 o 
   0   6  13       88.10      112.41      9.33 o 
   1   6  13       37.57       25.99      8.92 o 
   2   6  13        5.23       -4.33      7.88 o 
   3   6  13      284.29      298.23     17.18 o 
   4   6  13      198.04      184.66     14.66 o 
  -8   7  13      199.01      195.60     18.97 o 
  -7   7  13       36.86       48.83     13.35 o 
  -6   7  13      155.19      183.24     17.13 o 
  -5   7  13      201.14      221.54     17.48 o 
  -4   7  13       13.19       11.52      7.08 o 
  -3   7  13        0.78        4.85      6.57 o 
  -2   7  13      147.73      181.03     11.15 o 
  -1   7  13        3.20       -3.70      6.34 o 
   0   7  13      320.79      342.00     14.12 o 
   1   7  13      247.14      251.49     28.76 o 
   2   7  13      714.61      701.43     26.33 o 
   3   7  13      115.96      103.50     11.92 o 
   4   7  13      176.49      198.15     15.58 o 
  -8   8  13       15.27       19.05     12.79 o 
  -7   8  13       79.75       66.89     14.70 o 
  -6   8  13        5.65        7.66     11.08 o 
  -5   8  13      231.59      282.97     19.42 o 
  -4   8  13       73.57       74.04     12.22 o 
  -3   8  13     1317.23     1336.10     33.17 o 
  -2   8  13      135.71      134.65     10.14 o 
  -1   8  13      268.48      272.02     12.95 o 
   0   8  13      105.47      110.27     11.84 o 
   1   8  13       62.77       61.60      9.96 o 
   2   8  13        0.99        7.14      8.77 o 
   3   8  13      137.97      122.11     12.27 o 
   4   8  13       62.11       69.45     11.36 o 
  -7   9  13      234.87      260.49     21.27 o 
  -6   9  13        6.98        3.17     12.16 o 
  -5   9  13        8.38       17.60     10.93 o 
  -4   9  13      332.12      355.15     21.32 o 
  -3   9  13       18.25       12.90      7.77 o 
  -2   9  13       47.16       58.20      8.33 o 
  -1   9  13       46.82       45.31      8.22 o 
   0   9  13       12.83       19.46      8.95 o 
   1   9  13      350.43      384.40     27.48 o 
   2   9  13       75.15       74.45     10.93 o 
   3   9  13      106.93      118.51     12.96 o 
  -7  10  13        8.13        2.60     12.89 o 
  -6  10  13      352.54      412.27     26.62 o 
  -5  10  13        8.99        2.28     17.82 o 
  -4  10  13      855.76      893.24     34.68 o 
  -3  10  13        6.39       17.27     19.32 o 
  -2  10  13      348.73      440.06     17.17 o 
  -1  10  13       26.82       18.59      7.44 o 
   0  10  13      279.62      303.99     17.30 o 
   1  10  13        0.75       -4.51     11.81 o 
   2  10  13        4.29        7.62      8.74 o 
   3  10  13        7.41        7.27      9.78 o 
  -6  11  13      324.97      362.24     23.96 o 
  -5  11  13        1.64       -0.45     11.49 o 
  -4  11  13       57.64       61.34     13.61 o 
  -3  11  13        9.17       -1.69     10.51 o 
  -2  11  13      174.98      191.26     14.01 o 
  -1  11  13       60.87       68.41     11.49 o 
   0  11  13       41.32       39.98     10.47 o 
   1  11  13      187.81      198.33     14.72 o 
   2  11  13       70.20       72.46     11.59 o 
  -5  12  13      367.95      426.67     64.18 o 
  -4  12  13      214.50      237.57     28.33 o 
  -3  12  13      276.88      313.17     19.97 o 
  -2  12  13      162.88      177.15     15.68 o 
  -1  12  13      340.14      363.74     19.62 o 
   0  12  13        7.69       20.45     10.00 o 
   1  12  13       21.79       31.69     10.44 o 
  -4  13  13        3.61        0.77     11.55 o 
  -3  13  13       34.72       39.56     18.67 o 
  -2  13  13      252.96      247.46     17.79 o 
  -1  13  13       54.81       48.20     11.43 o 
   0  13  13      227.19      208.26     16.09 o 
  -8   0  14      218.72      204.78     24.90 o 
  -6   0  14      784.47      767.18     36.06 o 
  -4   0  14     2650.08     2566.41     88.44 o 
  -2   0  14     1702.79     1643.83     62.25 o 
   0   0  14      109.43      119.35     16.31 o 
   2   0  14       14.26        9.87     12.88 o 
   4   0  14        5.14        0.86     13.31 o 
  -8   1  14        5.22        4.36     11.18 o 
  -7   1  14      164.57      138.64     16.74 o 
  -6   1  14      129.37      130.68      9.49 o 
  -5   1  14        7.16        3.43      7.59 o 
  -4   1  14        2.56        8.81      7.88 o 
  -3   1  14       15.69        8.96      7.57 o 
  -2   1  14      136.27      112.30     10.95 o 
  -1   1  14      338.36      348.72     16.99 o 
   0   1  14      197.90      205.30     13.51 o 
   1   1  14     1233.91     1186.59     36.12 o 
   2   1  14       86.60       74.50     10.93 o 
   3   1  14      247.34      261.63     16.66 o 
   4   1  14       26.09       22.11     10.47 o 
  -8   2  14       16.93       21.25     11.23 o 
  -7   2  14      770.78      774.62     71.48 o 
  -6   2  14      119.43      107.51     15.22 o 
  -5   2  14      791.08      782.98     25.92 o 
  -4   2  14      459.61      447.63     18.45 o 
  -3   2  14      578.00      544.01     20.78 o 
  -2   2  14      297.91      276.82     14.87 o 
  -1   2  14      496.95      503.28     24.90 o 
   0   2  14      194.56      203.07     13.79 o 
   1   2  14      225.12      185.51     13.66 o 
   2   2  14      214.52      208.30     21.47 o 
   3   2  14        3.55        3.91      8.86 o 
   4   2  14      141.92      149.13     14.40 o 
  -8   3  14      105.04      107.09     19.96 o 
  -7   3  14       83.94       93.24     15.67 o 
  -6   3  14      147.53      124.65     13.44 o 
  -5   3  14       51.80       50.78      7.99 o 
  -4   3  14        2.85        2.11      6.61 o 
  -3   3  14      128.58      121.47      9.42 o 
  -2   3  14     1316.16     1316.80     48.73 o 
  -1   3  14        7.45        7.68      7.70 o 
   0   3  14      570.81      554.38     48.30 o 
   1   3  14        7.67       -1.59      7.70 o 
   2   3  14      327.28      343.54     18.49 o 
   3   3  14       57.06       43.23     10.57 o 
   4   3  14      117.94      122.89     21.25 o 
  -8   4  14       63.80       91.06     19.32 o 
  -7   4  14       34.49       38.09     11.66 o 
  -6   4  14       16.64       26.93     11.04 o 
  -5   4  14       70.12       77.85      8.57 o 
  -4   4  14       16.17       22.29      7.25 o 
  -3   4  14       61.33       60.60      7.87 o 
  -2   4  14       15.34       15.42      7.16 o 
  -1   4  14      111.73      124.55      9.75 o 
   0   4  14      423.71      394.53     18.65 o 
   1   4  14       60.13       75.94     10.92 o 
   2   4  14        7.82        1.62      9.87 o 
   3   4  14      546.02      498.82     28.55 o 
   4   4  14        0.29       -6.44      9.41 o 
  -8   5  14       62.79       53.91     13.79 o 
  -7   5  14       19.68       25.70     11.79 o 
  -6   5  14      255.39      265.18     18.65 o 
  -5   5  14       11.96       16.87     10.61 o 
  -4   5  14       10.60        6.17      7.22 o 
  -3   5  14       94.93      101.38      9.21 o 
  -2   5  14      248.83      277.75     13.35 o 
  -1   5  14      196.43      197.96     11.86 o 
   0   5  14      421.15      411.74     23.40 o 
   1   5  14      239.70      224.67     14.87 o 
   2   5  14      113.85       89.22     11.83 o 
   3   5  14       14.44       11.41      9.40 o 
   4   5  14       84.55       78.12     13.31 o 
  -8   6  14        3.12       12.42     12.22 o 
  -7   6  14       69.12       79.89     19.75 o 
  -6   6  14       26.80       19.64     11.43 o 
  -5   6  14       41.21       41.60     11.49 o 
  -4   6  14       51.05       63.40      8.77 o 
  -3   6  14       21.62        9.08      7.39 o 
  -2   6  14       13.09       25.22      7.65 o 
  -1   6  14      295.94      284.83     13.67 o 
   0   6  14        0.18       12.10      8.95 o 
   1   6  14      167.90      161.43     13.49 o 
   2   6  14      178.16      150.44     13.44 o 
   3   6  14       43.09       32.73     10.51 o 
  -7   7  14       65.93       66.40     14.53 o 
  -6   7  14       34.83       34.56     13.05 o 
  -5   7  14       17.11        7.64     11.49 o 
  -4   7  14        0.74        2.15     10.02 o 
  -3   7  14      107.98      106.07      9.92 o 
  -2   7  14       17.27       14.89      7.62 o 
  -1   7  14      184.25      201.42     12.11 o 
   0   7  14       68.65       60.77     13.09 o 
   1   7  14      373.38      370.85     46.37 o 
   2   7  14       30.99       18.83      9.70 o 
   3   7  14       74.63       50.93     11.24 o 
  -7   8  14       49.21       49.07     14.18 o 
  -6   8  14      151.88      151.48     23.61 o 
  -5   8  14       65.87       35.32     13.04 o 
  -4   8  14      740.63      812.83     32.48 o 
  -3   8  14      195.23      198.62     12.56 o 
  -2   8  14      244.25      297.14     14.41 o 
  -1   8  14       44.66       37.68      8.08 o 
   0   8  14       68.66      106.64     16.10 o 
   1   8  14      192.54      184.55     14.79 o 
   2   8  14       43.60       52.21     10.61 o 
   3   8  14       99.31      104.64     19.32 o 
  -6   9  14       35.93       54.16     13.38 o 
  -5   9  14        6.18       17.44     12.27 o 
  -4   9  14        0.41        7.45     11.59 o 
  -3   9  14      153.77      146.76     12.83 o 
  -2   9  14       39.95       43.97      8.58 o 
  -1   9  14        6.29        7.52      7.65 o 
   0   9  14      148.94      167.42     14.42 o 
   1   9  14      185.46      208.25     14.97 o 
   2   9  14      346.08      371.48     31.77 o 
  -6  10  14        0.11      -12.46     12.46 o 
  -5  10  14      506.67      561.94     28.32 o 
  -4  10  14      206.12      206.37     38.21 o 
  -3  10  14     1013.87     1074.63     38.68 o 
  -2  10  14        6.50        3.17      7.56 o 
  -1  10  14      203.94      218.47     16.05 o 
   0  10  14        2.39       -6.53      9.26 o 
   1  10  14        1.91        2.86      9.05 o 
   2  10  14       13.07       -7.19      9.47 o 
  -5  11  14        3.09       -2.37     11.91 o 
  -4  11  14        0.17       -5.18     10.96 o 
  -3  11  14       39.56       33.67     13.52 o 
  -2  11  14       27.45       19.30      8.44 o 
  -1  11  14      102.79      107.35     12.74 o 
   0  11  14      110.59       92.94     12.27 o 
   1  11  14        6.27       29.80     12.02 o 
  -4  12  14      126.95      121.13     15.76 o 
  -3  12  14        8.90       28.13     11.92 o 
  -2  12  14      180.93      185.96     16.49 o 
  -1  12  14       12.20       17.34     10.42 o 
  -7   0  15      139.34       96.17     20.18 o 
  -5   0  15      988.11      916.15     41.21 o 
  -3   0  15      957.70      992.99     44.22 o 
  -1   0  15      119.15      102.60     16.31 o 
   1   0  15       74.02       65.26     16.31 o 
   3   0  15       40.36       35.20     15.03 o 
  -8   1  15      245.72      222.60     19.72 o 
  -7   1  15        7.35        5.61     15.67 o 
  -6   1  15        0.34        7.35      7.25 o 
  -5   1  15        6.00       11.04      8.34 o 
  -4   1  15      304.76      304.42     15.92 o 
  -3   1  15      233.64      227.31     14.60 o 
  -2   1  15       38.33       41.71      9.41 o 
  -1   1  15      328.32      313.39     16.83 o 
   0   1  15      315.88      317.02     17.45 o 
   1   1  15      466.93      472.07     21.70 o 
   2   1  15      530.51      536.75     39.28 o 
   3   1  15       17.14       30.59     10.61 o 
  -8   2  15       98.48       88.29     14.84 o 
  -7   2  15        3.94        8.96      9.80 o 
  -6   2  15       64.96       70.44      8.74 o 
  -5   2  15      135.94       91.32     11.10 o 
  -4   2  15      397.43      392.07     18.35 o 
  -3   2  15      274.59      277.89     19.75 o 
  -2   2  15      460.75      441.89     20.03 o 
  -1   2  15       24.60       36.24      9.26 o 
   0   2  15      233.78      248.64     29.84 o 
   1   2  15       82.56       92.37     11.99 o 
   2   2  15        0.61        9.37     10.00 o 
   3   2  15      184.45      181.92     22.54 o 
  -8   3  15       61.72       78.28     13.08 o 
  -7   3  15      239.97      239.08     18.33 o 
  -6   3  15       38.81       32.58     14.17 o 
  -5   3  15      303.91      259.04     19.67 o 
  -4   3  15      136.19      131.11     13.60 o 
  -3   3  15       57.41       53.88      8.25 o 
  -2   3  15      207.70      201.43     14.27 o 
  -1   3  15      910.22      892.59     30.20 o 
   0   3  15       60.92       51.15     10.47 o 
   1   3  15      288.72      283.99     17.30 o 
   2   3  15       29.22       34.57     10.17 o 
   3   3  15       67.45       55.68     18.03 o 
  -7   4  15      254.93      275.95     19.67 o 
  -6   4  15      427.64      428.94     45.08 o 
  -5   4  15       33.28       46.67      8.29 o 
  -4   4  15      109.10      110.77     12.35 o 
  -3   4  15        3.56       -2.77      6.94 o 
  -2   4  15      194.06      201.41     24.91 o 
  -1   4  15        2.67        9.23      7.75 o 
   0   4  15       17.09       35.78     10.17 o 
   1   4  15       53.37       49.42     12.66 o 
   2   4  15       87.20       80.22     11.66 o 
   3   4  15        0.91        4.08      9.71 o 
  -7   5  15      214.61      234.87     19.23 o 
  -6   5  15       45.50       48.38     12.77 o 
  -5   5  15      136.01      133.64     15.03 o 
  -4   5  15       33.49       24.74      8.21 o 
  -3   5  15        0.53        9.71      7.48 o 
  -2   5  15      282.30      272.69     16.68 o 
  -1   5  15      245.25      211.08     13.12 o 
   0   5  15      150.73      143.15     13.95 o 
   1   5  15        6.35       11.42      9.05 o 
   2   5  15        5.43       14.06      9.96 o 
   3   5  15        5.61        9.51      9.66 o 
  -7   6  15       57.75       44.36     14.42 o 
  -6   6  15      194.69      206.14     18.06 o 
  -5   6  15      291.47      269.58     37.35 o 
  -4   6  15       70.11       78.12      9.84 o 
  -3   6  15       46.07       47.42      8.96 o 
  -2   6  15       17.78       18.60      7.90 o 
  -1   6  15       79.14       82.46      9.72 o 
   0   6  15       28.74       25.21      9.83 o 
   1   6  15      121.94      111.59     13.14 o 
   2   6  15        9.31        5.14      9.40 o 
  -6   7  15        0.66        6.22     12.45 o 
  -5   7  15        9.17        9.94     19.75 o 
  -4   7  15       59.32       54.32     12.40 o 
  -3   7  15       78.28       84.12     10.17 o 
  -2   7  15       28.72       33.99      8.42 o 
  -1   7  15      127.03      148.81     11.23 o 
   0   7  15      325.33      310.93     18.21 o 
   1   7  15       14.39       12.38      9.59 o 
   2   7  15      126.40      128.14     13.51 o 
  -6   8  15        1.77       18.89     12.75 o 
  -5   8  15      266.52      299.04     38.21 o 
  -4   8  15      121.06      116.75     16.53 o 
  -3   8  15      373.96      416.68     17.82 o 
  -2   8  15       71.31       78.32     11.07 o 
  -1   8  15      159.57      167.93     14.42 o 
   0   8  15       73.76       66.20     11.99 o 
   1   8  15        7.77       24.98      9.96 o 
  -5   9  15       72.41       72.93     15.71 o 
  -4   9  15       37.06       39.05     23.83 o 
  -3   9  15      135.45      173.58     16.69 o 
  -2   9  15       20.94       29.74      9.89 o 
  -1   9  15       67.14       57.34     18.89 o 
   0   9  15      143.91      155.97     14.42 o 
   1   9  15      169.83      190.11     15.67 o 
  -4  10  15      447.71      539.84     31.12 o 
  -3  10  15       10.20        8.64     11.79 o 
  -2  10  15       91.81      112.60     12.57 o 
  -1  10  15       18.14       25.16     10.57 o 
   0  10  15        0.31       -7.79     15.88 o 
  -2  11  15      229.69      236.12     26.62 o 
  -6   0  16       14.57       17.17     12.88 o 
  -4   0  16      459.36      443.05     28.33 o 
  -2   0  16      411.31      389.38     26.62 o 
   0   0  16       34.70       27.91     13.74 o 
   2   0  16      121.43      106.04     18.46 o 
  -7   1  16       64.31       72.73     12.79 o 
  -6   1  16        4.85        5.24      7.64 o 
  -5   1  16       57.99       55.93     10.52 o 
  -4   1  16       60.37       59.56     10.32 o 
  -3   1  16       69.31       55.17     10.02 o 
  -2   1  16      206.34      184.00     14.70 o 
  -1   1  16      307.93      278.82     27.05 o 
   0   1  16      305.35      323.30     18.65 o 
   1   1  16      680.19      673.69     27.60 o 
   2   1  16       29.57       34.77     11.54 o 
  -7   2  16      195.96      199.39     17.02 o 
  -6   2  16       35.32       22.86     10.82 o 
  -5   2  16      145.66      144.35     11.04 o 
  -4   2  16       81.60       96.55     12.45 o 
  -3   2  16       10.61        6.60     11.38 o 
  -2   2  16      530.26      524.60     22.61 o 
  -1   2  16       20.87       19.96     10.02 o 
   0   2  16       10.45       14.79      9.86 o 
   1   2  16       10.68       10.03      9.83 o 
   2   2  16       39.45       24.73     10.77 o 
  -7   3  16      132.06      124.86     16.14 o 
  -6   3  16       10.26        6.39     10.70 o 
  -5   3  16        4.95        5.40      7.70 o 
  -4   3  16        9.19        0.25      7.44 o 
  -3   3  16      127.51      103.55     10.44 o 
  -2   3  16      461.23      432.80     18.00 o 
  -1   3  16       74.91       73.92     11.22 o 
   0   3  16      137.34      135.59     13.35 o 
   1   3  16       17.23       13.56     10.14 o 
   2   3  16       64.64       68.77     20.82 o 
  -6   4  16       20.62       16.95     14.60 o 
  -5   4  16      298.81      323.88     15.55 o 
  -4   4  16       45.67       52.61      9.03 o 
  -3   4  16      172.64      177.29     12.10 o 
  -2   4  16        4.84       11.20      8.41 o 
  -1   4  16       10.50        9.95      7.65 o 
   0   4  16        7.64       11.59      9.71 o 
   1   4  16        5.07       20.63     10.57 o 
  -6   5  16      185.77      207.95     18.88 o 
  -5   5  16       67.18       60.14     16.31 o 
  -4   5  16       86.31       86.54     12.71 o 
  -3   5  16        5.90       11.22      8.25 o 
  -2   5  16       62.73       74.11      9.83 o 
  -1   5  16       31.39       35.26      8.82 o 
   0   5  16       71.42       33.14     10.70 o 
   1   5  16       24.41       29.58     11.18 o 
  -6   6  16      488.15      512.99     27.46 o 
  -5   6  16       37.68       62.10     13.81 o 
  -4   6  16      512.58      514.19     23.25 o 
  -3   6  16        2.96        0.32      8.33 o 
  -2   6  16      222.10      232.11     17.14 o 
  -1   6  16       11.18       14.80     10.17 o 
   0   6  16        0.68       -8.89      9.83 o 
   1   6  16        8.29       14.75     10.27 o 
  -5   7  16        0.85        1.07     12.45 o 
  -4   7  16       36.04       36.50     13.01 o 
  -3   7  16       37.57       23.69      9.35 o 
  -2   7  16       66.44       68.38     10.21 o 
  -1   7  16      106.50       89.51     13.05 o 
   0   7  16       16.50       34.69     11.05 o 
  -4   8  16      168.67      157.39     17.45 o 
  -3   8  16      316.06      357.27     17.89 o 
  -2   8  16       28.00       29.79      9.23 o 
  -1   8  16       63.71       46.77     11.66 o 
  -3   9  16      122.43      142.44     16.56 o 
  -2   9  16      132.66      154.62     15.97 o 
  -5   0  17       44.97       33.49     13.74 o 
  -3   0  17       69.83       70.84     15.46 o 
  -1   0  17       66.79       64.40     17.17 o 
  -5   1  17        1.62       -4.08     10.09 o 
  -4   1  17       91.20       67.76     11.38 o 
  -3   1  17       90.82      100.23     12.10 o 
  -2   1  17      152.72      149.86     13.66 o 
  -1   1  17       89.52       91.92     12.60 o 
   0   1  17       34.57       45.24     11.22 o 
  -5   2  17       49.46       44.93      8.88 o 
  -4   2  17       38.46       46.37      9.06 o 
  -3   2  17      304.72      274.89     19.75 o 
  -2   2  17        2.01       -2.67      9.23 o 
  -1   2  17        3.63       -9.04      9.23 o 
   0   2  17        4.80        0.73      9.56 o 
  -5   3  17       25.62       37.47      9.08 o 
  -4   3  17        3.15       11.08      8.14 o 
  -3   3  17       64.62       71.46     11.18 o 
  -2   3  17        8.83       19.25      8.25 o 
  -1   3  17      423.75      388.29     20.79 o 
   0   3  17       28.85       39.09     11.49 o 
  -5   4  17       25.43        7.00     11.92 o 
  -4   4  17      215.53      225.23     13.98 o 
  -3   4  17        6.13       12.50      8.40 o 
  -2   4  17      136.34      114.83     11.27 o 
  -1   4  17        1.19        3.90      8.59 o 
   0   4  17       15.07        2.28     10.47 o 
  -4   5  17       27.78       37.01      9.86 o 
  -3   5  17        4.22       -7.99      8.39 o 
  -2   5  17       68.55       71.34     10.63 o 
  -1   5  17      292.36      279.17     18.81 o 
  -3   6  17      196.65      225.88     14.53 o 
  -2   6  17       12.58       10.12      8.96 o 
                                                 
